# Supplementary material for: 5,7-Dibromo-3-trifluoro­methyl-3,4-dihydro­acridin-1(2H)-one
Source: Acta Crystallogr Sect E Struct Rep Online. 2011 Jul 16;67(Pt 8):o2052. doi: 10.1107/S1600536811027516 (PMC3213499; doi:10.1107/S1600536811027516)
Supplement: Supplementary file 1 [file e-67-o2052-sup1.cif]

##############################################################################
#                                                                            #
# This CIF contains the data in a paper accepted for publication in          #
# Acta Crystallographica Section E. It conforms to the requirements of       #
# Notes for Authors for Acta Crystallographica Section E, and has been       #
# peer reviewed under the auspices of the IUCr Commission on Journals.       #
#                                                                            #
# Full details of the Crystallographic Information File format               #
# are given in the paper "The Crystallographic Information File (CIF):       #
# a New Standard Archive File for Crystallography" by S. R. Hall, F. H.      #
# Allen and I. D. Brown [Acta Cryst. (1991), A47, 655-685].                  #
#                                                                            #
# The current version of the core CIF dictionary is obtainable from          #
# ftp://ftp.iucr.org/pub/cif_core.dic.                                       #
#                                                                            #
# Software is freely available for graphical display of the structure(s)     #
# in this CIF. For information consult the CIF software page                 #
# http://www.iucr.org/resources/cif/software.                                #
#                                                                            #
# This file may be used for bona fide research purposes within the           #
# scientific community so long as proper attribution is given to the journal # 
# article from which it was obtained.                                        #
#                                                                            #
##############################################################################
data_I
_audit_creation_method     'WinGX routine CIF_UPDATE'
_chemical_name_systematic
;
5,7-Dibromo-3-trifluoromethyl-3,4-dihydroacridin-1(2<i>H</i>)-one
;
_chemical_formula_moiety     'C14 H8 Br2 F3 N O'
_chemical_formula_sum     'C14 H8 Br2 F3 N O'
_chemical_formula_iupac     'C14 H8 Br2 F3 N O'
_chemical_formula_weight     423.03
_symmetry_cell_setting     triclinic
_symmetry_space_group_name_H-M     'P -1'
_symmetry_space_group_name_Hall     '-P 1'
loop_
    _symmetry_equiv_pos_as_xyz
    'x, y, z'
    '-x, -y, -z'
_cell_length_a     5.3303(10)
_cell_length_b     10.926(2)
_cell_length_c     12.354(2)
_cell_angle_alpha     83.349(6)
_cell_angle_beta     85.741(6)
_cell_angle_gamma     85.051(6)
_cell_volume     710.5(2)
_cell_formula_units_Z     2
_cell_measurement_reflns_used     3749
_cell_measurement_theta_min     3.3
_cell_measurement_theta_max     27.6
_cell_measurement_temperature     293(2)
_exptl_crystal_description     prism
_exptl_crystal_colour     colorless
_exptl_crystal_size_max     0.21
_exptl_crystal_size_mid     0.13
_exptl_crystal_size_min     0.06
_exptl_crystal_density_diffrn     1.977
_exptl_crystal_density_method     'not measured'
_exptl_crystal_F_000     408
_exptl_absorpt_coefficient_mu     5.735
_exptl_absorpt_correction_type     multi-scan
_exptl_absorpt_process_details
                                 '(CrystalClear; Rigaku, 1999; Pflugrath, 1999)'
_exptl_absorpt_correction_T_min     0.379
_exptl_absorpt_correction_T_max     0.725
_exptl_special_details     ?
_diffrn_ambient_temperature     293(2)
_diffrn_radiation_type     MoK\a
_diffrn_radiation_wavelength     0.71073
_diffrn_radiation_monochromator     graphite
_diffrn_measurement_device_type     'Rigaku XtaLAB mini'
_diffrn_measurement_method     \w
_diffrn_reflns_number     4444
_diffrn_reflns_av_R_equivalents     0.0499
_diffrn_reflns_theta_min     3.33
_diffrn_reflns_theta_max     27.48
_diffrn_reflns_theta_full     27.48
_diffrn_measured_fraction_theta_max     0.976
_diffrn_measured_fraction_theta_full     0.976
_diffrn_reflns_limit_h_min     -3
_diffrn_reflns_limit_h_max     6
_diffrn_reflns_limit_k_min     -14
_diffrn_reflns_limit_k_max     14
_diffrn_reflns_limit_l_min     -15
_diffrn_reflns_limit_l_max     15
_diffrn_standards_number     0
_diffrn_standards_interval_count     0
_diffrn_standards_interval_time     0
_diffrn_standards_decay_%     ?
_refine_special_details
;
Refinement of <i>F</i>^2^ against ALL reflections. The weighted <i>R</i>-factor
<i>wR</i> and goodness of fit <i>S</i> are based on <i>F</i>^2^, conventional
<i>R</i>-factors <i>R</i> are based on <i>F</i>, with <i>F</i> set to zero for
negative <i>F</i>^2^. The threshold expression of <i>F</i>^2^ >
2\s(<i>F</i>^2^) is used only for calculating <i>R</i>-factors(gt) <i>etc</i>.
and is not relevant to the choice of reflections for refinement.
<i>R</i>-factors based on <i>F</i>^2^ are statistically about twice as large
as those based on <i>F</i>, and <i>R</i>- factors based on ALL data will be
even larger.
;
_reflns_number_total     3153
_reflns_number_gt     2188
_reflns_threshold_expression     I>2\s(I)
_refine_ls_structure_factor_coef     Fsqd
_refine_ls_matrix_type     full
_refine_ls_R_factor_all     0.0795
_refine_ls_R_factor_gt     0.0546
_refine_ls_wR_factor_ref     0.1339
_refine_ls_goodness_of_fit_ref     0.974
_refine_ls_restrained_S_all     0.971
_refine_ls_number_reflns     3153
_refine_ls_number_parameters     217
_refine_ls_number_restraints     34
_refine_ls_hydrogen_treatment     constr
_refine_ls_weighting_scheme     calc
_refine_ls_weighting_details
                 'calc w=1/[\s^2^(Fo^2^)+(0.0643P)^2^] where P=(Fo^2^+2Fc^2^)/3'
_atom_sites_solution_hydrogens     geom
_atom_sites_solution_primary     direct
_atom_sites_solution_secondary     difmap
_refine_ls_shift/su_max     0.001
_refine_ls_shift/su_mean     0
_refine_diff_density_max     0.795
_refine_diff_density_min     -0.668
_refine_ls_extinction_method     none
loop_
    _atom_type_symbol
    _atom_type_description
    _atom_type_scat_dispersion_real
    _atom_type_scat_dispersion_imag
    _atom_type_scat_source
    C C 0.0033 0.0016 'International Tables Vol C Tables 4.2.6.8 and 6.1.1.4'
    H H 0 0 'International Tables Vol C Tables 4.2.6.8 and 6.1.1.4'
    Br Br -0.2901 2.4595 'International Tables Vol C Tables 4.2.6.8 and 6.1.1.4'
    F F 0.0171 0.0103 'International Tables Vol C Tables 4.2.6.8 and 6.1.1.4'
    O O 0.0106 0.006 'International Tables Vol C Tables 4.2.6.8 and 6.1.1.4'
    N N 0.0061 0.0033 'International Tables Vol C Tables 4.2.6.8 and 6.1.1.4'
_computing_data_collection     'CrystalClear (Rigaku, 1999; Pflugrath, 1999)'
_computing_cell_refinement     'CrystalClear (Rigaku, 1999; Pflugrath, 1999)'
_computing_data_reduction     'CrystalClear (Rigaku, 1999; Pflugrath, 1999)'
_computing_structure_solution     'SIR2004 (Burla <i>et al.</i>, 2005)'
_computing_structure_refinement     'SHELXL97 (Sheldrick, 2008)'
_computing_molecular_graphics
;
ORTEP-3 for Windows (Farrugia, 1997) as included in WinGX (Farrugia,
1999)
;
_computing_publication_material
                            'WinGX (Farrugia, 1999) and publCIF (Westrip, 2010)'
loop_
    _atom_site_type_symbol
    _atom_site_label
    _atom_site_fract_x
    _atom_site_fract_y
    _atom_site_fract_z
    _atom_site_U_iso_or_equiv
    _atom_site_adp_type
    _atom_site_calc_flag
    _atom_site_refinement_flags
    _atom_site_occupancy
    _atom_site_disorder_assembly
    _atom_site_disorder_group
    Br Br1 -0.08381(9) 0.38272(5) 0.91649(4) 0.05150(19) Uani d . 1 . .
    Br Br2 0.25701(14) 0.07810(5) 0.58890(5) 0.0731(2) Uani d . 1 . .
    N N1 0.3349(7) 0.5389(3) 0.8099(3) 0.0420(9) Uani d . 1 A .
    O O1 1.0453(7) 0.6599(4) 0.5769(3) 0.0583(10) Uani d . 1 A .
    C C1 0.8841(9) 0.6822(5) 0.6495(4) 0.0455(11) Uani d . 1 . .
    C C2 0.875(2) 0.7995(11) 0.7024(11) 0.051(3) Uani d PDU 0.796(6) A 1
    H H2A 0.7635 0.8621 0.6642 0.061 Uiso calc PR 0.796(6) A 1
    H H2B 1.0423 0.8292 0.6969 0.061 Uiso calc PR 0.796(6) A 1
    C C3 0.7812(11) 0.7788(5) 0.8223(5) 0.0418(14) Uani d PDU 0.796(6) A 1
    H H3 0.8977 0.7168 0.8602 0.05 Uiso calc PR 0.796(6) A 1
    C C11 0.770(2) 0.8972(8) 0.8778(9) 0.056(2) Uani d PDU 0.796(6) A 1
    F F1 0.6920(9) 0.8785(4) 0.9826(3) 0.0747(14) Uani d PDU 0.796(6) A 1
    F F2 1.0046(8) 0.9352(4) 0.8774(4) 0.0779(15) Uani d PDU 0.796(6) A 1
    F F3 0.6313(10) 0.9893(4) 0.8297(4) 0.0829(18) Uani d PDU 0.796(6) A 1
    C C4 0.519(3) 0.7294(10) 0.8318(9) 0.048(3) Uani d PDU 0.796(6) A 1
    H H4A 0.4667 0.7103 0.9084 0.058 Uiso calc PR 0.796(6) A 1
    H H4B 0.3987 0.7933 0.8007 0.058 Uiso calc PR 0.796(6) A 1
    C C2' 0.897(9) 0.779(5) 0.718(5) 0.051(3) Uani d PD 0.204(6) A 2
    H H2'1 0.9643 0.8496 0.6739 0.061 Uiso calc PR 0.204(6) A 2
    H H2'2 1.0123 0.7504 0.7741 0.061 Uiso calc PR 0.204(6) A 2
    C C3' 0.641(4) 0.8190(18) 0.7713(17) 0.044(5) Uiso d PDU 0.204(6) A 2
    H H3' 0.5204 0.8398 0.7148 0.053 Uiso calc PR 0.204(6) A 2
    C C11' 0.661(4) 0.933(2) 0.831(2) 0.058(7) Uiso d PDU 0.204(6) A 2
    F F1' 0.442(3) 0.9642(17) 0.8836(14) 0.084(6) Uiso d PDU 0.204(6) A 2
    F F2' 0.828(6) 0.897(3) 0.910(2) 0.095(12) Uiso d PDU 0.204(6) A 2
    F F3' 0.754(4) 1.0247(17) 0.7699(17) 0.093(7) Uiso d PDU 0.204(6) A 2
    C C4' 0.546(13) 0.714(4) 0.853(5) 0.048(3) Uani d PD 0.204(6) A 2
    H H4'1 0.3875 0.7386 0.8911 0.058 Uiso calc PR 0.204(6) A 2
    H H4'2 0.6692 0.6838 0.9059 0.058 Uiso calc PR 0.204(6) A 2
    C C4A 0.5120(8) 0.6143(4) 0.7741(4) 0.0421(11) Uani d . 1 . .
    C C5 0.1374(9) 0.3514(4) 0.7950(4) 0.0426(10) Uani d . 1 A .
    C C6 0.1224(9) 0.2471(4) 0.7460(4) 0.0489(12) Uani d . 1 . .
    H H6 0.0023 0.1921 0.7718 0.059 Uiso calc R 1 . .
    C C7 0.2894(10) 0.2233(4) 0.6562(4) 0.0506(12) Uani d . 1 . .
    C C8 0.4680(10) 0.3008(4) 0.6163(4) 0.0498(12) Uani d . 1 . .
    H H8 0.5753 0.2832 0.5563 0.06 Uiso calc R 1 . .
    C C8A 0.4892(9) 0.4080(4) 0.6668(3) 0.0410(10) Uani d . 1 A .
    C C9 0.6745(9) 0.4917(4) 0.6312(4) 0.0436(11) Uani d . 1 . .
    H H9 0.7869 0.4772 0.5719 0.052 Uiso calc R 1 A .
    C C9A 0.6878(9) 0.5944(4) 0.6845(3) 0.0410(10) Uani d . 1 A .
    C C10A 0.3249(8) 0.4357(4) 0.7576(4) 0.0408(10) Uani d . 1 . .
loop_
    _atom_site_aniso_label
    _atom_site_aniso_U_11
    _atom_site_aniso_U_22
    _atom_site_aniso_U_33
    _atom_site_aniso_U_12
    _atom_site_aniso_U_13
    _atom_site_aniso_U_23
    Br1 0.0544(3) 0.0519(3) 0.0473(3) -0.0081(2) 0.0128(2) -0.0092(2)
    Br2 0.1173(6) 0.0430(3) 0.0626(4) -0.0170(3) 0.0078(3) -0.0210(3)
    N1 0.042(2) 0.043(2) 0.042(2) -0.0072(18) 0.0037(17) -0.0121(17)
    O1 0.058(2) 0.060(2) 0.056(2) -0.0144(18) 0.0230(18) -0.0146(18)
    C1 0.043(2) 0.044(3) 0.048(3) -0.002(2) 0.002(2) -0.005(2)
    C2 0.053(4) 0.047(5) 0.053(5) -0.008(3) 0.011(4) -0.011(4)
    C3 0.048(3) 0.034(3) 0.044(3) -0.009(3) 0.007(3) -0.010(2)
    C11 0.057(5) 0.044(4) 0.069(5) -0.007(3) 0.007(5) -0.018(4)
    F1 0.104(3) 0.064(3) 0.061(2) -0.014(2) 0.013(2) -0.035(2)
    F2 0.070(3) 0.073(3) 0.099(3) -0.021(2) 0.009(2) -0.046(3)
    F3 0.107(4) 0.046(3) 0.097(4) 0.017(3) -0.016(3) -0.026(3)
    C4 0.042(4) 0.060(4) 0.049(6) -0.009(4) 0.005(4) -0.026(4)
    C2' 0.053(4) 0.047(5) 0.053(5) -0.008(3) 0.011(4) -0.011(4)
    C4' 0.042(4) 0.060(4) 0.049(6) -0.009(4) 0.005(4) -0.026(4)
    C4A 0.042(2) 0.042(3) 0.043(2) -0.003(2) -0.001(2) -0.013(2)
    C5 0.046(2) 0.045(3) 0.037(2) -0.002(2) -0.0009(19) -0.008(2)
    C6 0.058(3) 0.042(3) 0.046(3) -0.009(2) 0.002(2) -0.001(2)
    C7 0.072(3) 0.034(3) 0.047(3) -0.002(2) 0.000(2) -0.011(2)
    C8 0.061(3) 0.046(3) 0.042(3) -0.001(2) 0.006(2) -0.011(2)
    C8A 0.050(3) 0.042(3) 0.032(2) -0.003(2) 0.0028(19) -0.0085(19)
    C9 0.048(3) 0.044(3) 0.036(2) 0.002(2) 0.011(2) -0.007(2)
    C9A 0.045(2) 0.040(3) 0.038(2) -0.002(2) 0.001(2) -0.009(2)
    C10A 0.045(3) 0.038(2) 0.038(2) 0.000(2) 0.001(2) -0.0072(19)
_geom_special_details
;
All s.u.'s (except the s.u. in the dihedral angle between two l.s. planes) are
estimated using the full covariance matrix. The cell s.u.'s are taken into
account individually in the estimation of s.u.'s in distances, angles and
torsion angles; correlations between s.u.'s in cell parameters are only used
when they are defined by crystal symmetry. An approximate (isotropic)
treatment of cell s.u.'s is used for estimating s.u.'s involving l.s. planes.
;
loop_
    _geom_bond_atom_site_label_1
    _geom_bond_atom_site_label_2
    _geom_bond_site_symmetry_2
    _geom_bond_distance
    _geom_bond_publ_flag
    Br1 C5 . 1.884(4) ?
    Br2 C7 . 1.901(5) ?
    N1 C4A . 1.325(6) ?
    N1 C10A . 1.369(5) ?
    O1 C1 . 1.226(5) ?
    C1 C2' . 1.43(5) ?
    C1 C9A . 1.487(7) ?
    C1 C2 . 1.499(13) ?
    C2 C3 . 1.526(11) ?
    C2 H2A . 0.97 ?
    C2 H2B . 0.97 ?
    C3 C11 . 1.527(9) ?
    C3 C4 . 1.535(13) ?
    C3 H3 . 0.98 ?
    C11 F3 . 1.307(12) ?
    C11 F1 . 1.327(11) ?
    C11 F2 . 1.353(11) ?
    C4 C4A . 1.519(13) ?
    C4 H4A . 0.97 ?
    C4 H4B . 0.97 ?
    C2' C3' . 1.52(2) ?
    C2' H2'1 . 0.97 ?
    C2' H2'2 . 0.97 ?
    C3' C4' . 1.54(2) ?
    C3' C11' . 1.538(19) ?
    C3' H3' . 0.98 ?
    C11' F3' . 1.29(2) ?
    C11' F1' . 1.33(2) ?
    C11' F2' . 1.37(2) ?
    C4' C4A . 1.57(6) ?
    C4' H4'1 . 0.97 ?
    C4' H4'2 . 0.97 ?
    C4A C9A . 1.420(6) ?
    C5 C6 . 1.361(6) ?
    C5 C10A . 1.433(6) ?
    C6 C7 . 1.403(6) ?
    C6 H6 . 0.93 ?
    C7 C8 . 1.356(7) ?
    C8 C8A . 1.406(6) ?
    C8 H8 . 0.93 ?
    C8A C9 . 1.415(7) ?
    C8A C10A . 1.416(6) ?
    C9 C9A . 1.375(6) ?
    C9 H9 . 0.93 ?
loop_
    _geom_angle_atom_site_label_1
    _geom_angle_atom_site_label_2
    _geom_angle_atom_site_label_3
    _geom_angle_site_symmetry_1
    _geom_angle_site_symmetry_3
    _geom_angle
    _geom_angle_publ_flag
    C4A N1 C10A . . 117.5(4) ?
    O1 C1 C2' . . 123.2(16) ?
    O1 C1 C9A . . 120.2(5) ?
    C2' C1 C9A . . 115.7(16) ?
    O1 C1 C2 . . 121.1(5) ?
    C9A C1 C2 . . 118.6(5) ?
    C1 C2 C3 . . 111.0(8) ?
    C1 C2 H2A . . 109.4 ?
    C3 C2 H2A . . 109.4 ?
    C1 C2 H2B . . 109.4 ?
    C3 C2 H2B . . 109.4 ?
    H2A C2 H2B . . 108 ?
    C2 C3 C11 . . 112.0(7) ?
    C2 C3 C4 . . 109.8(8) ?
    C11 C3 C4 . . 109.5(6) ?
    C2 C3 H3 . . 108.5 ?
    C11 C3 H3 . . 108.5 ?
    C4 C3 H3 . . 108.5 ?
    F3 C11 F1 . . 109.6(7) ?
    F3 C11 F2 . . 106.5(7) ?
    F1 C11 F2 . . 104.9(10) ?
    F3 C11 C3 . . 113.9(9) ?
    F1 C11 C3 . . 111.9(6) ?
    F2 C11 C3 . . 109.5(6) ?
    C4A C4 C3 . . 112.7(8) ?
    C4A C4 H4A . . 109.1 ?
    C3 C4 H4A . . 109.1 ?
    C4A C4 H4B . . 109.1 ?
    C3 C4 H4B . . 109.1 ?
    H4A C4 H4B . . 107.8 ?
    C1 C2' C3' . . 113(4) ?
    C1 C2' H2'1 . . 109 ?
    C3' C2' H2'1 . . 109 ?
    C1 C2' H2'2 . . 109 ?
    C3' C2' H2'2 . . 109 ?
    H2'1 C2' H2'2 . . 107.8 ?
    C2' C3' C4' . . 110(2) ?
    C2' C3' C11' . . 110(2) ?
    C4' C3' C11' . . 109(2) ?
    C2' C3' H3' . . 108.9 ?
    C4' C3' H3' . . 108.9 ?
    C11' C3' H3' . . 108.9 ?
    F3' C11' F1' . . 113(2) ?
    F3' C11' F2' . . 106(2) ?
    F1' C11' F2' . . 106(2) ?
    F3' C11' C3' . . 113.6(19) ?
    F1' C11' C3' . . 110.7(17) ?
    F2' C11' C3' . . 106(2) ?
    C3' C4' C4A . . 101(3) ?
    C3' C4' H4'1 . . 111.6 ?
    C4A C4' H4'1 . . 111.6 ?
    C3' C4' H4'2 . . 111.6 ?
    C4A C4' H4'2 . . 111.6 ?
    H4'1 C4' H4'2 . . 109.4 ?
    N1 C4A C9A . . 123.6(4) ?
    N1 C4A C4 . . 116.9(5) ?
    C9A C4A C4 . . 119.5(5) ?
    N1 C4A C4' . . 113.6(13) ?
    C9A C4A C4' . . 121.7(16) ?
    C6 C5 C10A . . 120.9(4) ?
    C6 C5 Br1 . . 119.7(4) ?
    C10A C5 Br1 . . 119.4(3) ?
    C5 C6 C7 . . 119.6(5) ?
    C5 C6 H6 . . 120.2 ?
    C7 C6 H6 . . 120.2 ?
    C8 C7 C6 . . 122.1(4) ?
    C8 C7 Br2 . . 119.9(4) ?
    C6 C7 Br2 . . 118.0(4) ?
    C7 C8 C8A . . 119.2(4) ?
    C7 C8 H8 . . 120.4 ?
    C8A C8 H8 . . 120.4 ?
    C8 C8A C9 . . 122.4(4) ?
    C8 C8A C10A . . 120.6(4) ?
    C9 C8A C10A . . 117.0(4) ?
    C9A C9 C8A . . 119.8(4) ?
    C9A C9 H9 . . 120.1 ?
    C8A C9 H9 . . 120.1 ?
    C9 C9A C4A . . 118.7(4) ?
    C9 C9A C1 . . 120.6(4) ?
    C4A C9A C1 . . 120.7(4) ?
    N1 C10A C8A . . 123.4(4) ?
    N1 C10A C5 . . 119.0(4) ?
    C8A C10A C5 . . 117.6(4) ?
loop_
    _geom_torsion_atom_site_label_1
    _geom_torsion_atom_site_label_2
    _geom_torsion_atom_site_label_3
    _geom_torsion_atom_site_label_4
    _geom_torsion_site_symmetry_1
    _geom_torsion_site_symmetry_2
    _geom_torsion_site_symmetry_3
    _geom_torsion_site_symmetry_4
    _geom_torsion
    _geom_torsion_publ_flag
    O1 C1 C2 C3 . . . . -147.1(7) ?
    C2' C1 C2 C3 . . . . -43(9) ?
    C9A C1 C2 C3 . . . . 34.9(12) ?
    C1 C2 C3 C11 . . . . -179.8(8) ?
    C1 C2 C3 C4 . . . . -58.0(11) ?
    C2 C3 C11 F3 . . . . 56.1(10) ?
    C4 C3 C11 F3 . . . . -65.8(9) ?
    C2 C3 C11 F1 . . . . -178.9(10) ?
    C4 C3 C11 F1 . . . . 59.1(11) ?
    C2 C3 C11 F2 . . . . -63.0(11) ?
    C4 C3 C11 F2 . . . . 175.0(8) ?
    C2 C3 C4 C4A . . . . 54.2(10) ?
    C11 C3 C4 C4A . . . . 177.5(7) ?
    O1 C1 C2' C3' . . . . 159(2) ?
    C9A C1 C2' C3' . . . . -32(5) ?
    C2 C1 C2' C3' . . . . 76(10) ?
    C1 C2' C3' C4' . . . . 66(5) ?
    C1 C2' C3' C11' . . . . -173(3) ?
    C2' C3' C11' F3' . . . . 55(4) ?
    C4' C3' C11' F3' . . . . 176(3) ?
    C2' C3' C11' F1' . . . . -176(3) ?
    C4' C3' C11' F1' . . . . -55(4) ?
    C2' C3' C11' F2' . . . . -61(4) ?
    C4' C3' C11' F2' . . . . 60(4) ?
    C2' C3' C4' C4A . . . . -64(5) ?
    C11' C3' C4' C4A . . . . 174(3) ?
    C10A N1 C4A C9A . . . . 0.7(7) ?
    C10A N1 C4A C4 . . . . 179.2(7) ?
    C10A N1 C4A C4' . . . . -168(3) ?
    C3 C4 C4A N1 . . . . 154.8(6) ?
    C3 C4 C4A C9A . . . . -26.7(11) ?
    C3 C4 C4A C4' . . . . 77(10) ?
    C3' C4' C4A N1 . . . . -152(2) ?
    C3' C4' C4A C9A . . . . 40(5) ?
    C3' C4' C4A C4 . . . . -43(7) ?
    C10A C5 C6 C7 . . . . -1.3(7) ?
    Br1 C5 C6 C7 . . . . -179.3(4) ?
    C5 C6 C7 C8 . . . . 0.3(8) ?
    C5 C6 C7 Br2 . . . . -178.9(4) ?
    C6 C7 C8 C8A . . . . 0.6(8) ?
    Br2 C7 C8 C8A . . . . 179.8(4) ?
    C7 C8 C8A C9 . . . . 178.6(5) ?
    C7 C8 C8A C10A . . . . -0.6(7) ?
    C8 C8A C9 C9A . . . . -179.3(4) ?
    C10A C8A C9 C9A . . . . -0.2(7) ?
    C8A C9 C9A C4A . . . . -0.5(7) ?
    C8A C9 C9A C1 . . . . 178.9(4) ?
    N1 C4A C9A C9 . . . . 0.2(7) ?
    C4 C4A C9A C9 . . . . -178.2(7) ?
    C4' C4A C9A C9 . . . . 168(3) ?
    N1 C4A C9A C1 . . . . -179.1(4) ?
    C4 C4A C9A C1 . . . . 2.5(9) ?
    C4' C4A C9A C1 . . . . -12(3) ?
    O1 C1 C9A C9 . . . . -4.2(7) ?
    C2' C1 C9A C9 . . . . -174(3) ?
    C2 C1 C9A C9 . . . . 173.8(7) ?
    O1 C1 C9A C4A . . . . 175.2(4) ?
    C2' C1 C9A C4A . . . . 6(3) ?
    C2 C1 C9A C4A . . . . -6.8(9) ?
    C4A N1 C10A C8A . . . . -1.5(7) ?
    C4A N1 C10A C5 . . . . 179.4(4) ?
    C8 C8A C10A N1 . . . . -179.6(4) ?
    C9 C8A C10A N1 . . . . 1.2(7) ?
    C8 C8A C10A C5 . . . . -0.4(7) ?
    C9 C8A C10A C5 . . . . -179.6(4) ?
    C6 C5 C10A N1 . . . . -179.4(4) ?
    Br1 C5 C10A N1 . . . . -1.5(6) ?
    C6 C5 C10A C8A . . . . 1.4(7) ?
    Br1 C5 C10A C8A . . . . 179.3(3) ?
data_global
_journal_date_recd_electronic     2011-06-29
_journal_date_accepted     2011-07-08
_journal_name_full     'Acta Crystallographica, Section E'
_journal_year     2011
_journal_volume     67
_journal_issue      8
_journal_page_first     o2052
_journal_page_last     o2052
_journal_paper_category     QO
_journal_coeditor_code     PK2334
_publ_contact_author_name     'Tasneem Siddiquee'
_publ_contact_author_address
;
Department of Chemistry
Boswell Science Complex
Tennessee State University, Nashville
3500 John A Merritt Blvd,
Nashville, TN 37209,
USA
;
_publ_contact_author_email     'tsiddiqu@tnstate.edu'
_publ_contact_author_fax     '(615) 963-5326'
_publ_contact_author_phone     '(615) 963-5337'
_publ_section_title
;
5,7-Dibromo-3-trifluoromethyl-3,4-dihydroacridin-1(2<i>H</i>)-one
;
loop_
    _publ_author_name
    _publ_author_footnote
    _publ_author_address
    'Okoro, Cosmas O.' .
;
Department of Chemistry
Boswell Science Complex
Tennessee State University, Nashville
3500 John A Merritt Blvd,
Nashville, TN 37209,
USA
;
    'Siddiquee, Tasneem' .
;
Department of Chemistry
Boswell Science Complex
Tennessee State University, Nashville
3500 John A Merritt Blvd,
Nashville, TN 37209,
USA
;
    'Fadeyi, Olugbeminiyi O.' .
;
Department of Chemistry
Boswell Science Complex
Tennessee State University, Nashville
3500 John A Merritt Blvd,
Nashville, TN 37209,
USA
;
