# Supplementary material for: 5,7-Dibromo-3-trifluoro­methyl-3,4-dihydro­acridin-1(2H)-one
Source: Acta Crystallogr Sect E Struct Rep Online. 2011 Jul 16;67(Pt 8):o2052. doi: 10.1107/S1600536811027516 (PMC3213499; doi:10.1107/S1600536811027516)
Supplement: Supplementary file 2 [file e-67-o2052-Isup2.hkl]

#
# h,k,l, Fc-squared, Fo-squared, sigma(Fo-squared) and status flag
#
data_I
_shelx_title ' _ok_02072011_a'
_shelx_refln_list_code          4
_shelx_F_calc_maximum      189.80
_exptl_crystal_F_000       408.00
_reflns_d_resolution_high  0.7702
 
loop_
 _symmetry_equiv_pos_as_xyz
 'x, y, z'
 '-x, -y, -z'
 
_cell_length_a     5.3303
_cell_length_b    10.9260
_cell_length_c    12.3540
_cell_angle_alpha  83.349
_cell_angle_beta   85.741
_cell_angle_gamma  85.051
 
_shelx_F_squared_multiplier     1.000
 
loop_
 _refln_index_h
 _refln_index_k
 _refln_index_l
 _refln_F_squared_calc
 _refln_F_squared_meas
 _refln_F_squared_sigma
 _refln_observed_status
   2   0   0      148.12      123.15      5.77 o
   3   0   0      111.22      118.76      9.31 o
   4   0   0        3.40       -4.41      4.41 o
   5   0   0      598.46      614.48     24.59 o
  -5   1   0      157.71      132.77     17.26 o
  -4   1   0       25.87       28.80      7.55 o
  -3   1   0      697.60      666.02     23.08 o
  -2   1   0     5924.63     5942.91     96.66 o
  -1   1   0     2670.38     2715.71     34.52 o
   4   1   0     1384.79     1276.52    133.60 o
   5   1   0      502.23      446.72     41.76 o
   6   1   0       39.13       33.65      6.59 o
  -6   2   0       32.83       37.04     13.59 o
  -5   2   0      123.71      100.65     15.26 o
  -4   2   0      719.81      774.06     36.67 o
  -3   2   0     1081.29     1160.65     35.45 o
  -2   2   0       18.55       32.15      5.13 o
  -1   2   0     3971.48     3623.21     85.59 o
   0   2   0     1141.74     1015.82     49.77 o
   1   2   0    12333.04    13346.83    197.98 o
   2   2   0     4887.83     5859.60    105.33 o
   3   2   0      390.70      448.15     19.17 o
   4   2   0      399.78      441.40     25.98 o
   5   2   0      163.07      144.44     15.56 o
   6   2   0        6.13        4.16      4.05 o
  -6   3   0       21.02       10.32     10.10 o
  -5   3   0       74.81       53.45     15.74 o
  -4   3   0      179.09      159.60     16.03 o
  -3   3   0     3279.05     3606.43     90.65 o
  -2   3   0       30.74       32.92      5.82 o
  -1   3   0     3400.78     3174.29    156.78 o
   0   3   0     3195.96     2914.30    105.20 o
   1   3   0        0.11        1.81      3.78 o
   2   3   0     8421.36     9436.16     99.66 o
   3   3   0     2032.66     1960.46     90.24 o
   4   3   0       67.78       66.08      9.31 o
   5   3   0       43.25       41.26      7.00 o
   6   3   0       34.52       31.16      6.13 o
  -6   4   0       22.24       27.28     13.69 o
  -5   4   0      152.69      169.23     21.03 o
  -4   4   0        2.27       -1.91      6.22 o
  -3   4   0       10.61        4.79      5.37 o
  -2   4   0       63.74       63.57      9.35 o
  -1   4   0       33.16       37.43     14.01 o
   0   4   0     3702.41     3486.37     51.49 o
   1   4   0     8769.04     9255.46    131.35 o
   2   4   0      209.79      241.39      5.41 o
   3   4   0      185.87      176.54     15.96 o
   4   4   0        0.01       -3.53      3.68 o
   5   4   0       74.71       79.56     15.32 o
   6   4   0      100.87      115.94     22.04 o
  -5   5   0        2.02        3.99      9.28 o
  -4   5   0        7.38        5.72      7.39 o
  -3   5   0        1.37        2.18      5.88 o
  -2   5   0     1992.03     1955.51     57.25 o
  -1   5   0     2799.75     2467.10    309.99 o
   0   5   0       17.51       27.56      5.31 o
   1   5   0      206.58      188.39      9.48 o
   2   5   0      402.92      311.59     47.49 o
   3   5   0       61.43       52.17     14.23 o
   4   5   0      841.89      845.27    102.31 o
   6   5   0       22.38       27.58     14.73 o
  -5   6   0        3.16        4.25      8.86 o
  -4   6   0      350.83      317.56     27.68 o
  -3   6   0      392.17      433.05     27.52 o
  -2   6   0       18.17       16.05      3.25 o
  -1   6   0       20.70       14.86      5.98 o
   0   6   0     2652.13     2753.51     97.63 o
   1   6   0       15.97       25.80      6.04 o
   2   6   0     2681.57     2942.35     91.48 o
   3   6   0      789.03      828.01     44.78 o
   4   6   0        6.44       15.72     11.49 o
   5   6   0      188.41      201.70     28.80 o
  -5   7   0        8.78       11.38     11.33 o
  -4   7   0       15.77       34.28     16.06 o
  -3   7   0      406.07      459.74     37.79 o
  -2   7   0     1261.38     1012.51    270.20 o
  -1   7   0     1240.87     1229.56    171.25 o
   0   7   0     2211.24     2209.27    137.71 o
   1   7   0      447.40      399.88     18.28 o
   2   7   0       36.23       33.40     11.12 o
   3   7   0      953.30     1089.76     56.29 o
   4   7   0      189.69      248.77     30.69 o
   6   7   0       27.78       32.63     18.48 o
  -5   8   0       37.76       49.22     21.43 o
  -4   8   0       49.07       92.35     30.45 o
  -3   8   0        5.72       27.58     16.30 o
  -2   8   0        2.90        7.93      4.95 o
  -1   8   0       83.51       73.23     17.42 o
   0   8   0       40.18       44.82      8.10 o
   1   8   0     1639.13     1671.56    118.98 o
   2   8   0     1267.09     1322.51     61.72 o
   3   8   0      175.78      184.87     24.20 o
   4   8   0      107.35      112.32     23.61 o
   5   8   0       15.02       35.21     17.98 o
  -4   9   0       25.88       49.25     22.58 o
  -3   9   0       32.80       41.00     18.51 o
  -2   9   0      145.10      138.44     28.80 o
  -1   9   0     1123.43      985.63    126.87 o
   0   9   0      277.83      289.17     19.62 o
   1   9   0      406.86      432.55     33.31 o
   2   9   0      176.00      193.80     23.72 o
   3   9   0       25.02       36.67     15.98 o
   4   9   0       41.24       38.56     17.55 o
   5   9   0      142.59      119.80     28.61 o
  -4  10   0       55.58       62.92     25.74 o
  -3  10   0      100.44      140.24     33.82 o
  -2  10   0       56.98       43.39     12.17 o
  -1  10   0        0.61       -5.88     12.71 o
   0  10   0      262.65      289.88     21.57 o
   1  10   0        5.27       15.07      8.58 o
   2  10   0      118.26      141.63     22.55 o
   3  10   0      500.95      593.87     49.06 o
   4  10   0       51.21       70.47     22.39 o
   5  10   0        3.45       11.89     15.69 o
  -3  11   0        4.48      -10.18     15.21 o
  -2  11   0      101.92      135.30     31.91 o
  -1  11   0      144.95      136.75     35.29 o
   0  11   0       77.43       71.39     13.52 o
   1  11   0      387.94      425.35     37.19 o
   2  11   0        7.90        4.60     10.50 o
   3  11   0        7.34       -8.35     13.67 o
   4  11   0       84.75       80.17     25.69 o
  -3  12   0       34.00       59.57     26.51 o
  -2  12   0       34.75       27.28     20.74 o
  -1  12   0       29.22       20.77     15.98 o
   0  12   0       13.08       30.47     10.34 o
   1  12   0       13.79       27.36     12.29 o
   2  12   0      272.54      316.36     40.66 o
   3  12   0       32.66       53.21     21.27 o
   4  12   0       13.06        8.96     14.52 o
  -2  13   0        0.69      -25.63     25.63 o
  -1  13   0       19.29       31.06     23.99 o
   0  13   0      300.15      276.54     25.16 o
   1  13   0       12.51       17.28     14.04 o
   2  13   0       48.35       60.92     24.01 o
   3  13   0        0.21        4.63     14.33 o
   0  14   0        9.25      -22.18     22.18 o
   1  14   0       41.81       41.54     18.91 o
  -2 -13   1      188.37      221.75     43.93 o
   0 -13   1        0.06       16.81     10.78 o
   1 -13   1       47.46       82.89     30.31 o
   2 -13   1        1.64       43.26     27.10 o
  -3 -12   1       25.05       25.08     19.92 o
  -2 -12   1       30.91       36.94     19.31 o
  -1 -12   1      401.70      433.34     44.75 o
   0 -12   1      182.37      180.96     30.10 o
   1 -12   1       41.80       48.71     24.61 o
   2 -12   1      124.86      143.06     37.47 o
   3 -12   1        3.57       -3.88     14.41 o
  -4 -11   1        3.64       10.24     15.58 o
  -3 -11   1      326.19      337.58     41.48 o
  -2 -11   1       80.44       83.47     23.00 o
  -1 -11   1      290.78      330.56     37.55 o
   0 -11   1       36.30       38.62     10.45 o
   1 -11   1       17.08       16.41      6.84 o
   2 -11   1       89.87       63.95     39.57 o
   3 -11   1      135.86      129.13     29.84 o
  -5 -10   1       84.65      111.66     27.44 o
  -4 -10   1       33.54       48.53     20.34 o
  -3 -10   1       29.88       22.66     15.53 o
  -2 -10   1       39.19       65.44     18.93 o
  -1 -10   1       48.55       54.77     17.40 o
   0 -10   1      200.37      171.51     16.39 o
   1 -10   1      526.26      532.42    144.03 o
   2 -10   1        6.64        7.25      4.92 o
   3 -10   1        3.98       -7.55     13.83 o
   4 -10   1        7.20       24.30     22.44 o
  -5  -9   1       21.62       30.82     17.05 o
  -4  -9   1       47.42       42.73     16.75 o
  -3  -9   1       38.77       52.84     16.70 o
  -2  -9   1      461.77      480.11     36.86 o
  -1  -9   1     2839.99     2933.64    163.79 o
   0  -9   1       11.98       19.57      7.91 o
   1  -9   1       95.28       78.14     28.24 o
   2  -9   1      346.38      253.94     68.09 o
   3  -9   1        2.61        0.35     10.64 o
   4  -9   1      162.41      139.34     29.33 o
  -5  -8   1        8.93        5.88     13.16 o
  -4  -8   1      153.56      172.50     26.11 o
  -3  -8   1      187.42      185.11     24.65 o
  -2  -8   1       70.46       86.58     17.13 o
  -1  -8   1      232.89      221.10     17.08 o
   0  -8   1     1928.07     1761.06    308.69 o
   1  -8   1       16.75       19.56     10.09 o
   2  -8   1      156.62      128.12     47.94 o
   3  -8   1       94.39       58.93     15.92 o
   4  -8   1       45.15       73.69     22.28 o
   5  -8   1       59.36       77.28     24.54 o
  -6  -7   1       15.08       21.70     15.00 o
  -5  -7   1       55.02       25.00     14.39 o
  -4  -7   1      177.85      185.26     24.78 o
  -3  -7   1      256.91      311.04     28.72 o
  -2  -7   1     2042.49     2072.83     76.88 o
  -1  -7   1       15.01       29.46      7.83 o
   0  -7   1     1609.52     1630.51     48.30 o
   1  -7   1       42.96       36.85      5.82 o
   2  -7   1        0.65       14.20     10.96 o
   3  -7   1      529.01      749.89     52.78 o
   4  -7   1       62.13       53.90     16.78 o
   5  -7   1        0.75        5.13     11.59 o
  -6  -6   1        4.35        6.06     11.41 o
  -5  -6   1      124.34      164.34     25.40 o
  -4  -6   1      818.64      915.69     51.43 o
  -3  -6   1        7.49       -4.36      8.27 o
  -2  -6   1      366.35      346.20     21.11 o
  -1  -6   1      151.91      160.91     14.63 o
   0  -6   1       29.98       29.09      7.17 o
   1  -6   1     5454.15     5039.67    353.42 o
   2  -6   1      843.17      749.03    177.31 o
   3  -6   1       13.10       15.29      9.89 o
   4  -6   1        7.62        6.89      7.61 o
   5  -6   1        5.72       -9.84      9.84 o
  -6  -5   1       51.68       49.59     17.31 o
  -5  -5   1       10.99       33.11     13.46 o
  -4  -5   1       10.86        9.42      3.74 o
  -3  -5   1      256.04      262.25     21.54 o
  -2  -5   1       70.45       68.85     11.20 o
  -1  -5   1     5977.64     5842.79    129.82 o
   0  -5   1     2497.60     2600.35     51.35 o
   1  -5   1      158.95      131.55     22.64 o
   2  -5   1      358.14      362.29     22.52 o
   3  -5   1      101.27      110.57     13.67 o
   4  -5   1      116.66      132.05     15.72 o
   5  -5   1       60.60       59.83     14.31 o
   6  -5   1       29.66       28.67     13.30 o
  -6  -4   1       45.01       59.86     16.70 o
  -5  -4   1      118.60      117.74     17.68 o
  -4  -4   1       18.25       18.76      4.43 o
  -3  -4   1     1214.51     1241.19     53.58 o
  -2  -4   1       79.48       53.40      9.68 o
  -1  -4   1        3.98       10.74      5.24 o
   0  -4   1     1490.55     1518.35     29.66 o
   1  -4   1     1686.47     1519.14    125.34 o
   2  -4   1      906.49      787.27     46.16 o
   3  -4   1      910.75      926.27     36.35 o
   4  -4   1      402.58      352.50     22.71 o
   5  -4   1       56.05       51.03     12.42 o
   6  -4   1       17.40        9.95      9.15 o
  -6  -3   1        0.26        2.51      4.15 o
  -5  -3   1      100.17       88.68     16.17 o
  -4  -3   1      187.88      212.04     19.09 o
  -3  -3   1      498.74      575.50     26.80 o
  -2  -3   1     1481.84     1397.12    162.95 o
  -1  -3   1     3355.59     3252.44     66.27 o
   0  -3   1      380.32      365.68     11.38 o
   1  -3   1     2579.08     3251.61     73.18 o
   2  -3   1        1.38       -3.08      3.24 o
   3  -3   1       56.74       60.63      7.87 o
   4  -3   1      640.18      705.35     35.39 o
   5  -3   1       64.65       41.59     10.85 o
   6  -3   1        2.12        0.98      8.14 o
  -6  -2   1        9.34        7.00      4.67 o
  -5  -2   1       29.91       33.57      6.71 o
  -4  -2   1     1038.27     1035.54     38.21 o
  -2  -2   1      644.62      651.21     19.84 o
  -1  -2   1     1175.35     1119.14     23.08 o
   0  -2   1      367.71      381.39     13.10 o
   1  -2   1     2575.33     2274.71     30.93 o
   2  -2   1     5561.66     5435.91     90.04 o
   3  -2   1      663.71      647.16     22.87 o
   4  -2   1       24.51       34.09      9.41 o
   5  -2   1        0.54        6.30      6.78 o
   6  -2   1       14.69        9.12      8.46 o
  -6  -1   1      106.30       80.17     14.60 o
  -5  -1   1      136.86      128.80     10.82 o
  -4  -1   1      117.88      104.33      7.57 o
  -3  -1   1      294.31      303.81     16.03 o
  -2  -1   1      691.26      676.60     17.90 o
  -1  -1   1      562.59      575.29     13.75 o
   2  -1   1      509.62      507.61     11.83 o
   3  -1   1       30.56       25.90      5.61 o
   4  -1   1        4.59       11.17      5.58 o
   5  -1   1      226.62      242.70     21.30 o
   6  -1   1      109.15       91.78     11.71 o
  -6   0   1       30.00       14.73     10.18 o
  -5   0   1       17.51       13.20      5.29 o
  -4   0   1      177.41      161.52     13.56 o
  -3   0   1      606.11      530.98     19.23 o
  -1   0   1     1547.11     1352.32     18.45 o
   1   0   1     1781.84     1510.49     14.84 o
   2   0   1      541.35      500.43     11.94 o
   3   0   1      542.57      509.47     15.93 o
   4   0   1      527.81      423.77     19.15 o
   5   0   1       69.05       40.82     10.48 o
   6   0   1       32.38       40.27      7.37 o
  -6   1   1       59.82       71.45     17.28 o
  -5   1   1       49.04       38.68      7.18 o
  -4   1   1      379.55      358.53     33.39 o
  -3   1   1       45.20       46.35      7.02 o
  -2   1   1      950.04      753.40     18.69 o
  -1   1   1     4029.04     3842.80     50.63 o
   1   1   1      804.08      810.01     13.40 o
   2   1   1     2419.34     2095.38     37.89 o
   4   1   1      284.08      253.63     15.58 o
   5   1   1      237.47      222.06     24.11 o
   6   1   1        0.20        0.43      3.60 o
  -6   2   1        3.02       10.93     11.14 o
  -5   2   1       15.33        8.27      8.48 o
  -4   2   1      414.73      408.13     27.18 o
  -3   2   1     2612.06     2821.92     75.68 o
  -2   2   1      614.89      531.84     18.19 o
  -1   2   1      424.35      460.49     11.35 o
   0   2   1      412.55      413.70     14.53 o
   1   2   1      181.40      178.59      5.05 o
   2   2   1      578.23      597.22     13.40 o
   3   2   1     1301.24     1306.13     32.89 o
   5   2   1        7.20        9.08      3.67 o
   6   2   1       15.63       23.50      6.18 o
  -6   3   1       48.44       55.74     16.83 o
  -5   3   1      270.86      309.93     30.08 o
  -4   3   1      158.76      200.05     20.34 o
  -3   3   1       25.80       21.03      7.26 o
  -2   3   1      515.32      458.79     18.64 o
  -1   3   1       95.75       82.97      6.86 o
   0   3   1     2481.91     2541.29     79.35 o
   1   3   1     4926.52     5302.44     65.87 o
   2   3   1      798.17      872.61     18.30 o
   3   3   1      229.77      244.09     11.01 o
   4   3   1        7.73        9.10      6.70 o
   5   3   1        8.15        7.98      5.24 o
   6   3   1       61.99       52.54      7.41 o
  -6   4   1       41.64       44.81     17.34 o
  -5   4   1       33.45       38.08     13.51 o
  -4   4   1       62.18       51.40     12.07 o
  -3   4   1        1.71       11.35      7.29 o
  -2   4   1     2095.13     2181.61     54.97 o
  -1   4   1     4399.11     4209.24     89.35 o
   0   4   1      383.44      331.76      9.63 o
   1   4   1      270.86      260.96      9.85 o
   2   4   1     1236.64     1385.48     41.91 o
   3   4   1      113.59      108.12     13.61 o
   4   4   1      456.77      500.51     31.59 o
   5   4   1      229.69      253.72     16.81 o
   6   4   1       15.99       18.63      7.20 o
  -6   5   1       15.79        6.75     10.58 o
  -5   5   1       11.04       13.11     10.58 o
  -4   5   1       82.38       94.75     15.48 o
  -3   5   1      586.93      591.43     31.48 o
  -2   5   1       33.89       29.93      2.40 o
  -1   5   1      540.67      501.87    127.77 o
   0   5   1     3583.20     3456.26     54.09 o
   1   5   1       76.75       70.98      5.29 o
   2   5   1     2178.54     2338.83     61.05 o
   3   5   1      756.44      823.09     39.28 o
   4   5   1       44.35       42.62      6.28 o
   5   5   1      143.44      140.11     22.72 o
   6   5   1       51.19       68.79     20.58 o
  -5   6   1       69.48       62.94     17.79 o
  -4   6   1       65.06       64.83     15.10 o
  -3   6   1      318.00      332.96     25.61 o
  -2   6   1     2639.13     3319.53    114.53 o
  -1   6   1       41.68       23.10     12.01 o
   0   6   1      810.18      760.99     20.08 o
   1   6   1        1.43       -2.73      3.88 o
   2   6   1       74.98       92.43     13.27 o
   3   6   1      586.87      472.13     86.97 o
   4   6   1      267.50      233.10     32.67 o
   5   6   1        2.96        2.29     10.24 o
   6   6   1       10.47       16.51     14.86 o
  -5   7   1       55.92       21.81     14.01 o
  -3   7   1       51.21       98.36     21.67 o
  -2   7   1      294.39      222.23     85.59 o
  -1   7   1        9.25        9.70      3.86 o
   0   7   1       11.79       22.31      7.58 o
   1   7   1     3632.85     3600.70    126.48 o
   2   7   1     2278.99     2606.21     88.66 o
   3   7   1        2.01       -3.27      9.12 o
   4   7   1       39.82       49.73     14.25 o
   5   7   1        2.88        6.22     12.60 o
   6   7   1       19.20       19.41     15.66 o
  -5   8   1        6.52        5.98     14.44 o
  -3   8   1      156.63      182.98     32.65 o
  -2   8   1       33.87       25.86      4.41 o
  -1   8   1     2026.79     2338.75    114.40 o
   0   8   1     1412.75     1492.62     71.16 o
   1   8   1       66.82       65.59      9.60 o
   2   8   1      325.37      333.67     28.45 o
   3   8   1      128.36      154.31     23.69 o
   4   8   1       72.54       77.14     19.47 o
   5   8   1      148.04      186.04     30.87 o
   6   8   1       43.53       32.26     20.40 o
  -4   9   1       86.92      101.63     30.16 o
  -3   9   1      196.67      251.77     42.31 o
  -2   9   1      292.17      184.33    107.10 o
  -1   9   1       38.56       31.68      7.67 o
   0   9   1      230.63      263.02     29.58 o
   1   9   1      489.17      510.88     25.56 o
   2   9   1       12.58       11.20     10.45 o
   4   9   1       37.32       71.43     22.02 o
   5   9   1        2.79      -16.01     16.94 o
  -4  10   1       70.61       82.94     32.15 o
  -3  10   1       34.41       37.87     21.22 o
  -2  10   1      292.94      374.65     50.76 o
  -1  10   1      759.09      709.34    118.12 o
   0  10   1      181.72      224.32     27.16 o
   1  10   1     1353.94     1303.08     51.09 o
   2  10   1        0.01      -11.59     11.59 o
   3  10   1       18.16        5.98     11.91 o
   4  10   1      203.54      222.87     33.82 o
   5  10   1        7.41       14.23     16.78 o
  -3  11   1       38.20       79.64     29.38 o
  -2  11   1       18.69       20.64     18.27 o
  -1  11   1       25.87       25.55      7.57 o
   0  11   1       48.22       58.38     12.77 o
   1  11   1       70.77       67.87     13.50 o
   2  11   1      895.41      932.33     59.91 o
   3  11   1      169.76      208.11     32.52 o
   4  11   1        0.84        3.27     12.66 o
  -3  12   1        0.20       -3.54     15.56 o
  -2  12   1        2.10       -8.54     16.67 o
  -1  12   1        7.88       15.43      7.59 o
   0  12   1      582.45      642.48     39.34 o
   1  12   1       56.13       63.65     15.02 o
   2  12   1      112.00       85.44     21.46 o
   3  12   1        7.73       14.15     14.76 o
   4  12   1       30.29       29.81     20.85 o
  -2  13   1      138.75      144.74     37.65 o
  -1  13   1       13.24       29.06     26.38 o
   0  13   1       12.91        1.98     23.25 o
   1  13   1      144.55      162.24     22.84 o
   2  13   1       45.06       59.09     21.46 o
   3  13   1      107.62       85.60     27.07 o
   0  14   1       16.33       22.44     24.62 o
   1  14   1      150.36      132.61     21.24 o
  -2 -13   2        2.77       -5.56     14.36 o
  -1 -13   2      194.36      188.75     30.90 o
   0 -13   2       35.80       23.96     20.42 o
   1 -13   2       33.09       29.08     11.48 o
  -3 -12   2      147.75      203.83     39.78 o
  -2 -12   2       67.86       71.69     25.05 o
  -1 -12   2       33.39       45.60     16.86 o
   1 -12   2        5.61       -6.54      6.89 o
   2 -12   2       33.98       28.59     21.41 o
  -4 -11   2       41.56       47.55     23.77 o
  -3 -11   2        5.55       24.07     18.61 o
  -2 -11   2       33.43       47.17     21.01 o
  -1 -11   2       24.75        5.98     11.25 o
   0 -11   2       66.63       74.78     24.38 o
   1 -11   2      331.37      294.73     58.85 o
   2 -11   2       17.21       13.94     18.79 o
   3 -11   2        6.34        9.44     15.16 o
  -4 -10   2      128.65      138.62     29.49 o
  -3 -10   2       88.69       80.04     24.94 o
  -2 -10   2      100.87      172.74     27.31 o
  -1 -10   2      685.45      764.01     53.93 o
   0 -10   2        0.12        5.42      8.22 o
   1 -10   2        0.30        1.15      5.37 o
   2 -10   2       96.19       77.22     32.11 o
   3 -10   2        3.74       13.08     14.73 o
   4 -10   2       15.27       17.31     15.77 o
  -5  -9   2       16.45       30.71     18.24 o
  -4  -9   2       79.15       94.11     23.03 o
  -3  -9   2      143.20      131.79     24.49 o
  -2  -9   2        9.18       11.86     11.99 o
  -1  -9   2      173.75      210.63     27.04 o
   0  -9   2     1082.93     1081.00     84.11 o
   1  -9   2      156.71      133.78     41.06 o
   2  -9   2      147.71      121.19     36.38 o
   3  -9   2       88.48       84.64     19.92 o
   4  -9   2       10.09       10.69     15.13 o
  -5  -8   2        0.51       14.41     14.17 o
  -4  -8   2        3.49        7.58     10.96 o
  -3  -8   2      355.71      407.01     34.78 o
  -2  -8   2     1677.91     1853.87     83.02 o
  -1  -8   2       76.20       78.13     16.41 o
   0  -8   2      310.31      294.16     23.53 o
   1  -8   2       21.83       29.71      7.17 o
   2  -8   2      137.08      106.75     11.30 o
   3  -8   2      274.75      214.82     78.07 o
   4  -8   2      147.39      118.39     22.76 o
   5  -8   2        4.40        9.68     13.46 o
  -6  -7   2        7.10       20.40     15.24 o
  -5  -7   2      134.85      163.62     25.77 o
  -4  -7   2      731.27      807.06     51.91 o
  -3  -7   2        0.74        0.53      6.62 o
  -2  -7   2        0.59        5.37      8.32 o
  -1  -7   2      451.14      448.04     31.40 o
   0  -7   2       52.17       56.01      8.05 o
   1  -7   2     1412.58     1259.23    168.61 o
   2  -7   2      762.62      881.84     54.11 o
   3  -7   2        2.36        7.52      4.65 o
   4  -7   2        0.72       14.52     12.63 o
   5  -7   2        9.18       18.00     14.73 o
  -6  -6   2       81.53       55.44     18.32 o
  -5  -6   2       44.89       50.87     16.54 o
  -4  -6   2      274.36      304.10     30.00 o
  -3  -6   2      717.82      677.21     38.53 o
  -2  -6   2        0.05        0.51      5.61 o
  -1  -6   2     2136.18     2235.22     75.10 o
   0  -6   2     1318.39     1227.05     31.23 o
   1  -6   2       23.33       22.96      4.85 o
   2  -6   2       35.78       38.65      7.38 o
   3  -6   2      242.74      296.84     27.39 o
   4  -6   2       18.50       17.63     10.88 o
   5  -6   2       35.78       46.56     14.94 o
  -6  -5   2       53.83       45.42     16.41 o
  -5  -5   2      143.06      170.75     23.91 o
  -4  -5   2        6.47       -1.78      7.39 o
  -3  -5   2     1028.24     1102.10     47.44 o
  -2  -5   2      662.20      694.63     31.88 o
  -1  -5   2      597.36      609.48     28.67 o
   0  -5   2     2030.77     1704.44     36.27 o
   1  -5   2     2445.75     2237.64    110.94 o
   2  -5   2       54.26       54.70      6.00 o
   3  -5   2      331.11      366.78     24.07 o
   4  -5   2      177.26      170.80     16.30 o
   5  -5   2        8.92       17.71      9.04 o
  -6  -4   2        8.56       19.39     11.86 o
  -5  -4   2       22.16       30.15      6.58 o
  -4  -4   2       23.81       31.14      8.19 o
  -3  -4   2      177.49      178.27     16.17 o
  -2  -4   2     1503.82     1322.65     42.84 o
  -1  -4   2     6912.15     7406.36    167.16 o
   0  -4   2        2.68        4.93      4.44 o
   1  -4   2      869.15      747.45     16.59 o
   2  -4   2      254.53      221.41     40.49 o
   3  -4   2        8.04       12.90      5.64 o
   4  -4   2      763.36      721.12     35.31 o
   5  -4   2       83.21       50.52     11.06 o
   6  -4   2        5.32       12.18     10.80 o
  -6  -3   2       11.25       13.71      6.62 o
  -5  -3   2      168.52      152.72     18.85 o
  -4  -3   2     1334.60     1349.21     54.43 o
  -2  -3   2      306.77      334.15     16.67 o
  -1  -3   2        3.16        9.16      2.66 o
   0  -3   2     1169.32     1091.59     29.08 o
   1  -3   2       12.21        8.43      3.19 o
   2  -3   2     1172.91     1047.02     40.57 o
   3  -3   2      601.39      557.04     19.73 o
   4  -3   2       42.45       26.83      7.61 o
   5  -3   2        1.04       16.65      9.39 o
   6  -3   2        1.73        6.03      6.07 o
  -6  -2   2      123.97       96.07     11.98 o
  -5  -2   2      260.92      262.66     15.61 o
  -3  -2   2      218.40      217.36     13.99 o
  -2  -2   2      653.45      620.25     20.61 o
  -1  -2   2     3118.11     2907.60     54.99 o
   0  -2   2    19045.45    19177.26    164.38 o
   1  -2   2    15817.22    14822.94    203.69 o
   2  -2   2      312.02      322.90     10.72 o
   3  -2   2       99.02       95.12      7.15 o
   4  -2   2       81.80       70.15      8.86 o
   5  -2   2       22.58       28.43      9.39 o
   6  -2   2      142.28      120.23     34.16 o
  -6  -1   2       83.71       76.11     16.83 o
  -5  -1   2        4.55        3.48      4.54 o
  -4  -1   2      986.88      948.53     33.51 o
  -3  -1   2      422.22      406.96     18.75 o
  -2  -1   2     4760.49     4513.13     84.64 o
  -1  -1   2      518.24      494.45     13.14 o
   0  -1   2     2403.95     2376.09     65.46 o
   1  -1   2    36023.22    37339.82    263.83 o
   2  -1   2     1570.75     1742.53     27.95 o
   3  -1   2      333.22      331.68     11.83 o
   5  -1   2      110.13       92.64      9.67 o
   6  -1   2      165.41      168.13     35.81 o
  -6   0   2       52.10       48.21     15.05 o
  -5   0   2      385.17      286.64     40.42 o
  -4   0   2      294.82      298.04     12.78 o
  -3   0   2      231.73      228.80     15.10 o
  -1   0   2    13837.76    12075.58    231.61 o
   0   0   2      406.78      355.51      8.86 o
   1   0   2     1625.01     1575.93     28.13 o
   2   0   2      826.89      800.44     22.66 o
   3   0   2        1.21        6.98      3.42 o
   4   0   2       58.28       47.15      6.66 o
   5   0   2      275.96      260.88     39.48 o
   6   0   2       96.44       83.82     19.62 o
  -6   1   2        4.02      -11.91     11.91 o
  -5   1   2      233.63      228.85     24.25 o
  -4   1   2      634.38      507.00     61.77 o
  -3   1   2     3816.61     3585.90     90.62 o
  -2   1   2     5247.77     5014.20     93.04 o
  -1   1   2     5080.68     4579.94     31.74 o
   0   1   2      131.77      147.75      7.25 o
   1   1   2       92.21      111.71      6.28 o
   2   1   2     5110.12     5387.73     94.85 o
   3   1   2     5697.85     6108.29    134.55 o
   4   1   2        7.16        5.14      3.23 o
   5   1   2        4.26        3.30      4.16 o
   6   1   2        1.13       -0.67      3.24 o
  -6   2   2       22.32       12.76     11.67 o
  -5   2   2      187.11      217.36     26.46 o
  -4   2   2      261.56      216.06     64.11 o
  -3   2   2      310.73      374.07     21.73 o
  -2   2   2     1562.05     1781.46     42.47 o
  -1   2   2      303.27      272.38     11.22 o
   0   2   2    11157.99    10828.67    194.84 o
   1   2   2    14247.03    15140.07    136.28 o
   2   2   2      226.58      215.85      9.15 o
   3   2   2      926.81     1120.82     32.81 o
   4   2   2       96.10       90.81     11.86 o
   5   2   2        2.82        2.54      4.07 o
   6   2   2       72.73       59.01      9.58 o
  -6   3   2       40.17       32.57     18.00 o
  -5   3   2       55.29       71.24     18.08 o
  -4   3   2      148.04      156.07     20.71 o
  -3   3   2        1.91       21.65      8.38 o
  -2   3   2     1558.65     1577.66     45.29 o
  -1   3   2     8003.88     8494.87    150.75 o
   0   3   2       32.16       38.02      4.56 o
   1   3   2       19.20       22.86      4.24 o
   2   3   2     2616.05     2685.26     47.68 o
   3   3   2        7.41       20.53      5.48 o
   4   3   2      750.18      842.11     33.11 o
   5   3   2      216.82      204.69     24.36 o
   6   3   2       58.95       47.10      9.51 o
  -6   4   2       20.09       24.04     15.21 o
  -5   4   2        0.41      -12.13     12.13 o
  -4   4   2      249.02      241.29     24.38 o
  -3   4   2     1191.10     1392.13     52.84 o
  -2   4   2       93.04       96.29     11.20 o
  -1   4   2      861.03      768.16     22.39 o
   0   4   2    11680.82    12263.14    158.62 o
   1   4   2      398.89      403.52     10.75 o
   2   4   2     2756.92     2727.78     50.26 o
   3   4   2      274.07      285.44     13.54 o
   4   4   2       69.06       65.76     15.53 o
   5   4   2      107.17      114.94     11.85 o
   6   4   2       88.46       58.91      9.26 o
  -6   5   2        0.39       -1.38      9.73 o
  -5   5   2       28.75       26.83     15.05 o
  -4   5   2       44.97       54.17     15.29 o
  -3   5   2      635.09      620.49     34.49 o
  -2   5   2     2157.69     2192.17     67.97 o
  -1   5   2       22.83       19.44      4.71 o
   0   5   2    12466.41    14370.57    209.05 o
   1   5   2        0.22        3.90      2.23 o
   2   5   2       46.23       30.98      8.24 o
   3   5   2     2100.24     2146.72    126.43 o
   4   5   2      947.80      935.51     61.96 o
   5   5   2        9.26        6.72      5.05 o
   6   5   2        6.92       15.82     13.19 o
  -5   6   2      134.04      104.03     22.10 o
  -4   6   2      233.88      249.35     27.34 o
  -3   6   2       26.98       28.53     11.73 o
  -2   6   2       40.14       27.83      8.24 o
  -1   6   2     1835.36     2438.86     89.06 o
   0   6   2      199.96      208.65     10.32 o
   1   6   2     6249.49     6432.65    265.70 o
   2   6   2     2483.68     2701.46     81.48 o
   3   6   2       21.63       18.89      8.04 o
   4   6   2        0.08       -1.39      4.85 o
   5   6   2       31.06       35.29     14.97 o
   6   6   2       19.37       26.86     15.56 o
  -5   7   2       10.41       15.64     13.72 o
  -4   7   2       15.82        7.92     10.85 o
  -3   7   2       23.16       39.81     13.40 o
  -2   7   2       92.13       95.20     18.11 o
  -1   7   2     1477.37     1279.65    154.91 o
   0   7   2      871.58      809.51     23.41 o
   1   7   2      297.57      328.07     11.08 o
   2   7   2      107.18       99.59      6.43 o
   3   7   2     1360.20     1458.32     62.76 o
   4   7   2      102.43      105.60     20.82 o
   5   7   2      168.76      178.80     26.91 o
   6   7   2       42.41       50.39     21.46 o
  -5   8   2       12.07       12.44     13.24 o
  -4   8   2        0.09       21.89     14.15 o
  -3   8   2      875.14     1131.77     75.36 o
  -2   8   2       27.42       57.94     20.45 o
  -1   8   2       30.72       31.55      6.55 o
   0   8   2      825.65      827.40     50.92 o
   1   8   2     1035.30     1029.32     34.55 o
   2   8   2     2028.77     1952.01    255.08 o
   3   8   2      188.79      201.86     26.43 o
   4   8   2       64.10       92.11     21.96 o
   5   8   2       14.25        8.38     14.28 o
   6   8   2       25.38       30.55     19.17 o
  -4   9   2       43.31       20.02     18.16 o
  -3   9   2      241.88      279.61     43.90 o
  -2   9   2      468.02      489.69     50.31 o
  -1   9   2      331.33      284.60     61.44 o
   0   9   2      158.76      155.01     14.06 o
   1   9   2      128.68      106.80     13.25 o
   2   9   2      245.83      252.17     27.76 o
   3   9   2       69.40       70.15     19.94 o
   4   9   2      386.52      427.57     45.39 o
   5   9   2       47.65       46.56     21.03 o
  -4  10   2        5.39       66.75     28.32 o
  -3  10   2      118.07      158.17     34.99 o
  -2  10   2       24.39       11.54     17.18 o
  -1  10   2        7.17        3.46      4.55 o
   0  10   2      155.21      180.54     21.89 o
   1  10   2       20.14       31.42      9.64 o
   2  10   2      802.20      863.89     53.56 o
   3  10   2       83.92      104.27     24.65 o
   4  10   2       18.79       22.87     16.94 o
   5  10   2        4.32       28.29     20.98 o
  -3  11   2        3.52      -12.50     19.62 o
  -2  11   2       46.09       39.17     20.74 o
  -1  11   2      337.62      282.23     63.25 o
   0  11   2      477.06      498.55     51.39 o
   1  11   2       72.64       57.08     15.32 o
   2  11   2       25.15       32.31     15.13 o
   3  11   2       16.79       12.87     13.77 o
   4  11   2        3.95       11.62     14.79 o
  -3  12   2       22.97       44.67     28.24 o
  -2  12   2       94.50       84.85     29.60 o
  -1  12   2        9.80        4.15     15.02 o
   0  12   2        7.11        7.35      7.76 o
   1  12   2      176.45      181.88     21.30 o
   2  12   2       61.34       85.47     21.51 o
   3  12   2      124.57      107.14     25.50 o
   4  12   2      111.43      136.20     30.58 o
  -2  13   2        4.10       -0.77     15.00 o
  -1  13   2      280.42      348.96     63.26 o
   0  13   2       26.71       35.04     13.15 o
   1  13   2      122.52      132.53     20.58 o
   2  13   2       34.59       41.27     19.07 o
   3  13   2       12.03        7.61     14.60 o
   0  14   2        1.94       10.93     21.01 o
   1  14   2       28.98       17.56     12.03 o
  -2 -13   3       55.34       37.71     19.25 o
  -1 -13   3        2.88       13.59     14.65 o
   0 -13   3        0.61       15.58     13.03 o
   1 -13   3       40.61       32.39     10.81 o
  -3 -12   3        2.85        5.66     15.16 o
  -2 -12   3       46.70       62.62     23.53 o
  -1 -12   3       49.23       59.19     19.20 o
   1 -12   3       33.16       41.38     22.50 o
   2 -12   3        2.95       -8.08     16.49 o
  -4 -11   3       69.79       87.01     28.53 o
  -3 -11   3       20.72       25.13     19.33 o
  -2 -11   3      160.85      212.15     34.46 o
  -1 -11   3      135.31      163.01     25.50 o
   0 -11   3      273.81      239.53     22.86 o
   1 -11   3        2.00        2.10      4.23 o
   2 -11   3       97.65       76.54     32.72 o
   3 -11   3        7.35       17.95     18.24 o
  -4 -10   3        5.33       14.01     16.38 o
  -3 -10   3       35.16       27.66     18.06 o
  -2 -10   3        0.63       10.40     13.32 o
  -1 -10   3       26.02       35.77     14.20 o
   0 -10   3     1298.43     1366.89     54.37 o
   1 -10   3       70.76       74.61     16.65 o
   2 -10   3       34.23       31.29     25.91 o
   3 -10   3        0.33       11.38     14.25 o
   4 -10   3        3.22        5.66     11.89 o
  -5  -9   3       17.09       17.63     16.38 o
  -4  -9   3       10.12       17.90     16.27 o
  -3  -9   3      317.92      376.11     42.41 o
  -2  -9   3      617.64      723.61     47.84 o
  -1  -9   3        0.89       15.82     12.23 o
   0  -9   3      123.62      108.98     17.39 o
   1  -9   3       19.83       25.88     16.61 o
   2  -9   3       12.50       42.12     20.87 o
   4  -9   3       57.85       63.10     19.25 o
  -5  -8   3       80.14      131.23     27.15 o
  -4  -8   3      339.14      401.22     40.66 o
  -3  -8   3      380.77      416.69     38.72 o
  -2  -8   3       34.91       30.85     13.67 o
  -1  -8   3      328.31      389.12     32.60 o
   0  -8   3        1.25        0.21      4.36 o
   1  -8   3     1006.24      941.18    155.15 o
   2  -8   3      741.12      669.82    144.77 o
   3  -8   3        0.82       -3.54      4.48 o
   4  -8   3       10.52       20.40     14.79 o
  -5  -7   3       20.95       44.36     16.91 o
  -4  -7   3        2.45       -2.07      9.31 o
  -3  -7   3      583.86      578.64     40.45 o
  -2  -7   3        1.21        2.45      7.66 o
  -1  -7   3     2000.36     2165.34     82.27 o
   0  -7   3      827.53      684.43     56.73 o
   1  -7   3       18.23       21.91      8.06 o
   2  -7   3      548.51      502.56     88.67 o
   3  -7   3      130.67      140.54     22.12 o
   4  -7   3        0.17      -11.09     11.09 o
   5  -7   3       19.71       20.53     16.11 o
  -6  -6   3       41.41       48.93     17.50 o
  -5  -6   3      138.77      168.86     25.42 o
  -4  -6   3        6.93       28.00     13.03 o
  -3  -6   3      585.93      572.12     35.50 o
  -2  -6   3      208.63      225.79     23.03 o
  -1  -6   3       65.43       61.75     13.19 o
   0  -6   3     1747.13     1607.39     69.68 o
   1  -6   3     1202.48     1212.76    166.34 o
   2  -6   3       90.08       88.07     22.99 o
   3  -6   3      147.80      169.10     19.70 o
   4  -6   3       47.85       71.21     16.59 o
   5  -6   3       63.39       66.59     20.24 o
  -6  -5   3        0.35      -11.65     11.65 o
  -5  -5   3       19.11       10.40     10.61 o
  -4  -5   3       23.55       36.99     12.58 o
  -3  -5   3       53.65       40.74     11.59 o
  -2  -5   3     2857.89     2933.42     94.99 o
  -1  -5   3     1735.15     1737.59     61.37 o
   0  -5   3       63.47       60.88      6.79 o
   1  -5   3       97.86      104.45     21.98 o
   2  -5   3       33.64       31.90      5.15 o
   3  -5   3      165.37      204.97     19.41 o
   5  -5   3      131.55      113.79     20.61 o
   6  -5   3        1.45      -13.19     17.07 o
  -6  -4   3        4.70        8.86      9.97 o
  -5  -4   3       54.46       43.93     12.66 o
  -4  -4   3      554.56      592.52     34.68 o
  -3  -4   3     1040.59     1078.14     43.56 o
  -2  -4   3        4.01       26.19      8.22 o
  -1  -4   3     1294.37     1443.85     46.67 o
   0  -4   3      618.56      653.05     21.42 o
   1  -4   3     1248.97     1082.74     77.39 o
   2  -4   3     3531.94     3602.29    159.79 o
   5  -4   3       18.75       12.62      6.47 o
   6  -4   3        0.01       -4.79     13.75 o
  -6  -3   3       37.30       24.72      7.99 o
  -5  -3   3      188.08      166.38     19.52 o
  -4  -3   3       46.29       39.01     11.49 o
  -3  -3   3      503.61      500.88     24.86 o
  -2  -3   3     2632.80     2558.10     65.55 o
  -1  -3   3     1006.84     1012.69     32.63 o
   0  -3   3     7795.93     7432.29     80.80 o
   1  -3   3      153.46      154.37      5.52 o
   2  -3   3      538.53      605.05     73.22 o
   3  -3   3      436.49      435.33     16.43 o
   5  -3   3       96.71      100.22     22.48 o
   6  -3   3       27.55       40.84     19.89 o
  -6  -2   3       20.59       20.66     11.14 o
  -5  -2   3      173.88      167.55     12.79 o
  -4  -2   3       17.91       10.98      6.65 o
  -3  -2   3        6.62        1.62      4.44 o
  -2  -2   3     1858.89     1787.84     44.30 o
  -1  -2   3       33.02       39.75      6.44 o
   0  -2   3        2.10        7.41      2.05 o
   1  -2   3     1323.54     1135.27     40.45 o
   2  -2   3     2534.70     2765.23    225.22 o
   3  -2   3      566.52      485.13     27.48 o
   4  -2   3       84.67       69.72      6.50 o
   5  -2   3       42.30       41.79      8.23 o
   6  -2   3       26.45       27.50     16.17 o
  -6  -1   3       94.40       97.51     16.46 o
  -5  -1   3       36.93       48.27      8.03 o
  -4  -1   3      739.00      704.29     21.07 o
  -3  -1   3       25.89       22.50      5.03 o
  -2  -1   3      437.40      417.41     14.49 o
  -1  -1   3     7624.12     7986.02     91.21 o
   0  -1   3     3977.86     3880.17     39.26 o
   1  -1   3     9027.95     9427.70    113.95 o
   2  -1   3       19.00       14.71      5.45 o
   3  -1   3       35.52       38.06      4.32 o
   4  -1   3      425.72      475.33     81.62 o
   5  -1   3       97.79       93.06     12.29 o
  -6   0   3        2.98       11.20     10.74 o
  -5   0   3      122.24      105.94     13.36 o
  -4   0   3      341.63      330.11     20.64 o
  -3   0   3     2407.67     2135.94    166.93 o
  -2   0   3      778.10      720.29     16.57 o
  -1   0   3       32.89       32.83      2.73 o
   0   0   3        2.29        3.54      1.75 o
   1   0   3       11.95       23.13      4.89 o
   2   0   3     2651.62     2764.85     61.03 o
   3   0   3     2005.61     1879.13    180.32 o
   4   0   3      301.63      299.66     23.61 o
   5   0   3        5.85       11.83      6.41 o
   6   0   3        0.01        3.59     10.32 o
  -6   1   3       51.48       40.45     15.98 o
  -5   1   3      270.10      281.10     27.47 o
  -4   1   3      215.08      191.01     17.05 o
  -3   1   3       98.11       91.64     10.58 o
  -2   1   3     1119.36     1042.72     25.74 o
  -1   1   3     2730.95     2510.30     49.13 o
   0   1   3     1108.29     1133.17     14.85 o
   1   1   3     4234.36     4044.53     63.18 o
   2   1   3       87.60       77.51      7.87 o
   3   1   3        7.63       14.45      6.85 o
   4   1   3       90.12       83.83     25.29 o
   5   1   3       14.73       29.80      8.51 o
   6   1   3       19.31       25.87     13.56 o
  -6   2   3       46.04       50.60     17.92 o
  -5   2   3       85.01       72.78     17.20 o
  -4   2   3      486.58      520.35     36.46 o
  -3   2   3       73.25       58.05     14.97 o
  -2   2   3     2522.72     2791.34     62.04 o
  -1   2   3     2076.27     2124.50     53.84 o
   0   2   3     1039.99     1004.22     14.86 o
   1   2   3      468.03      437.84     36.96 o
   2   2   3     2329.13     2677.95     56.99 o
   3   2   3      199.08      189.52     12.63 o
   4   2   3      205.78      213.53     18.08 o
   5   2   3      145.95      126.41     33.00 o
   6   2   3       25.18       21.30     12.84 o
  -6   3   3       74.78       66.16     21.94 o
  -5   3   3       82.28       98.84     20.82 o
  -4   3   3       50.02       41.91     13.03 o
  -3   3   3       53.13       77.17     12.71 o
  -2   3   3       49.94       68.31      9.71 o
  -1   3   3     1428.24     1591.89     37.20 o
   0   3   3     2966.18     2702.13     77.81 o
   1   3   3      398.24      403.60      9.91 o
   2   3   3     1458.92     1490.44     33.35 o
   3   3   3      479.71      550.48     22.28 o
   4   3   3       53.85       48.40      9.71 o
   5   3   3      172.91      170.77     18.83 o
   6   3   3       52.80       41.95      6.95 o
  -6   4   3        0.39       -2.50     10.00 o
  -5   4   3        2.63       12.55     12.21 o
  -4   4   3       32.46       38.88     13.80 o
  -3   4   3      985.07      987.14     44.22 o
  -2   4   3     3234.48     3343.12     89.00 o
  -1   4   3      483.40      346.20     69.72 o
   0   4   3      137.57      173.73     13.92 o
   1   4   3        9.40       24.02      4.21 o
   2   4   3      155.09      156.89      8.75 o
   3   4   3      701.61      714.36     22.92 o
   4   4   3      534.14      590.98     28.37 o
   6   4   3        5.32       -0.58      4.18 o
  -6   5   3        5.19       -2.93     11.57 o
  -5   5   3       88.68      111.61     24.97 o
  -4   5   3      573.80      718.59     52.60 o
  -3   5   3       96.23      135.56     19.12 o
  -2   5   3        0.86        1.28      5.24 o
  -1   5   3      617.04      625.78     26.70 o
   0   5   3        1.00       -0.86      3.26 o
   1   5   3     2327.26     2320.60     63.43 o
   2   5   3     2190.20     2035.28     43.74 o
   3   5   3       42.25       35.13      5.56 o
   5   5   3       23.58       24.94      7.73 o
   6   5   3       10.10       -2.29     10.69 o
  -5   6   3       42.15       35.95     16.91 o
  -4   6   3       62.87       55.66     16.46 o
  -3   6   3      628.00      578.03     37.52 o
  -2   6   3        0.06       -1.30      6.17 o
  -1   6   3     2322.65     2929.22     95.33 o
   0   6   3     1309.86     1281.21     27.53 o
   1   6   3      130.84      141.02     10.28 o
   2   6   3      312.45      301.21     10.69 o
   3   6   3      543.60      553.77     41.27 o
   4   6   3        2.97        3.74      3.69 o
   5   6   3      179.80      159.59     18.26 o
   6   6   3       18.85       10.26     13.35 o
  -5   7   3       73.71       79.32     22.44 o
  -4   7   3        0.09       24.01     14.47 o
  -3   7   3      381.07      354.47     31.64 o
  -2   7   3       92.22       81.42     15.61 o
  -1   7   3       18.76       17.71      4.08 o
   0   7   3     1341.06     1457.69     38.16 o
   1   7   3     1735.95     1771.21     33.50 o
   2   7   3        1.46        0.69      2.83 o
   3   7   3      291.66      264.13     38.73 o
   4   7   3       31.81       31.02     12.96 o
   5   7   3       39.86       59.80     19.84 o
   6   7   3       26.30       13.32     14.23 o
  -5   8   3        8.90       12.58     15.26 o
  -4   8   3        7.52        5.08     11.38 o
  -3   8   3      109.80       98.02     20.87 o
  -2   8   3     1294.50     1568.17     85.79 o
  -1   8   3     1625.29     1508.67    174.59 o
   0   8   3       70.42       86.93     18.40 o
   1   8   3      339.66      351.19     21.72 o
   2   8   3        0.82        6.43      8.31 o
   3   8   3        3.31       -3.88      3.88 o
   4   8   3      195.26      181.83     27.02 o
   5   8   3       60.47       52.57     20.66 o
   6   8   3        0.18       -3.59     13.75 o
  -4   9   3       86.19       74.75     27.20 o
  -3   9   3      241.69      319.63     43.11 o
  -2   9   3        4.19        4.52     13.77 o
  -1   9   3        9.59       10.75     13.71 o
   0   9   3      463.39      474.21     34.84 o
   1   9   3      122.79      104.82     12.67 o
   2   9   3     2131.63     2015.63    146.57 o
   3   9   3      460.72      552.79     46.59 o
   4   9   3        1.86       45.37     20.21 o
   5   9   3        2.83       -9.23     15.02 o
  -4  10   3       12.33       -3.19     17.13 o
  -3  10   3       14.12       48.42     24.17 o
  -2  10   3      133.56      133.84     31.19 o
  -1  10   3      101.82       83.59      8.07 o
   0  10   3      973.23      973.34     77.75 o
   1  10   3       54.36       56.23     10.83 o
   2  10   3       45.18       56.45     16.73 o
   3  10   3       84.38      113.20     25.21 o
   4  10   3       66.02       79.80     25.29 o
   5  10   3        2.38        4.23     15.26 o
  -3  11   3        8.71       25.90     21.70 o
  -2  11   3      302.56      326.63     52.86 o
  -1  11   3      100.05       88.42     27.36 o
   0  11   3        6.02       10.71     10.54 o
   1  11   3      623.35      627.17     33.67 o
   2  11   3      303.64      335.83     36.35 o
   3  11   3      146.31      124.42     26.51 o
   4  11   3       91.52      112.30     29.41 o
  -3  12   3        2.33        8.00     20.40 o
  -2  12   3        2.78       29.44     22.39 o
  -1  12   3      390.05      409.91     54.83 o
   0  12   3      170.02      165.20     25.32 o
   1  12   3      278.22      253.58     24.77 o
   2  12   3       39.70       18.24     15.66 o
   3  12   3        5.40       11.04     14.09 o
   4  12   3       46.29       38.40     21.57 o
  -2  13   3       37.60       55.18     23.40 o
  -1  13   3       59.42       69.06     35.10 o
   0  13   3        0.66       22.31     22.07 o
   1  13   3       59.16       66.22     16.61 o
   3  13   3      185.42      166.23     31.11 o
   0  14   3       99.65       98.55     35.90 o
   1  14   3      161.14      129.81     20.94 o
  -1 -13   4       22.15       23.37     17.18 o
   0 -13   4       35.45       29.73     15.58 o
  -3 -12   4       87.05       84.54     30.74 o
  -2 -12   4       35.42       54.83     22.39 o
  -1 -12   4       58.05       89.59     24.65 o
   1 -12   4       30.46       41.66     11.60 o
   2 -12   4       33.20       34.38     21.27 o
  -3 -11   4        6.19        5.45     14.60 o
  -2 -11   4       19.14       21.27     17.84 o
  -1 -11   4       19.08       20.13     15.10 o
   0 -11   4      248.60      222.44     27.47 o
   1 -11   4       55.70       50.67     11.77 o
   2 -11   4        5.14        5.96      5.21 o
   3 -11   4        3.55        4.22      7.49 o
  -4 -10   4        3.17       -4.55     14.33 o
  -3 -10   4      136.89      149.13     33.69 o
  -2 -10   4      649.77      730.69     60.87 o
  -1 -10   4       38.67       46.46     15.80 o
   0 -10   4       99.17      113.68     19.73 o
   1 -10   4       22.23       22.49      6.11 o
   2 -10   4        5.48        1.55      4.19 o
   3 -10   4       32.87       41.69     13.18 o
   4 -10   4       27.16       15.46     10.07 o
  -4  -9   4      133.34      193.96     35.15 o
  -3  -9   4       13.18       -1.70     10.66 o
  -2  -9   4        3.69        7.29     12.39 o
  -1  -9   4      498.50      470.65     37.04 o
   0  -9   4       69.75       67.97     14.86 o
   1  -9   4      442.03      407.55     44.38 o
   2  -9   4      221.30      193.19     27.45 o
   3  -9   4        3.98       -3.12      4.35 o
   4  -9   4        6.82       -3.94     10.85 o
  -5  -8   4       29.63       20.53     17.02 o
  -4  -8   4      116.81      168.09     28.45 o
  -3  -8   4      614.78      771.16     58.32 o
  -2  -8   4       41.76       61.13     19.36 o
  -1  -8   4      596.35      566.94     36.94 o
   0  -8   4      129.62      101.58      9.52 o
   1  -8   4       24.13       29.93      5.22 o
   2  -8   4      157.98      150.25     20.70 o
   3  -8   4      118.22       94.63     12.66 o
   4  -8   4        1.13       -7.71      7.71 o
   5  -8   4        5.46       15.82     16.49 o
  -5  -7   4      156.33      191.78     29.38 o
  -4  -7   4        4.07       18.88     13.91 o
  -3  -7   4      110.94      126.47     23.59 o
  -2  -7   4       15.02       10.40     11.25 o
  -1  -7   4       16.83       20.85      9.68 o
   0  -7   4     1155.70      847.05    117.88 o
   1  -7   4     1185.83     1211.09    130.01 o
   2  -7   4        0.04       -0.02      4.89 o
   3  -7   4       29.44       25.33      8.36 o
   4  -7   4        1.92       -1.09      9.36 o
   5  -7   4       19.27       21.67     17.98 o
  -5  -6   4        1.36        3.08      9.55 o
  -4  -6   4       22.82       12.95     12.10 o
  -3  -6   4       40.04       51.83     15.32 o
  -2  -6   4     1478.66     1691.34     77.30 o
  -1  -6   4     1404.56     1325.47     49.86 o
   0  -6   4       55.51       54.85      4.86 o
   1  -6   4       59.29       51.76      5.38 o
   2  -6   4       54.12       46.77      5.89 o
   3  -6   4       50.47       56.03     12.02 o
   4  -6   4      120.84      109.18     13.63 o
   5  -6   4       55.37       67.44     24.09 o
  -6  -5   4        5.65       13.03     11.81 o
  -5  -5   4       21.82       17.28     11.22 o
  -4  -5   4      659.61      687.24     42.73 o
  -3  -5   4      748.72      798.18     45.98 o
  -2  -5   4      191.89      216.78     21.78 o
  -1  -5   4      100.00      101.16     11.73 o
   0  -5   4     1171.08     1022.49     38.58 o
   1  -5   4       11.29       24.83      4.26 o
   2  -5   4      852.10      783.54     57.48 o
   3  -5   4      282.07      290.97     27.71 o
   4  -5   4        4.95       -2.52      5.41 o
   5  -5   4       21.37       24.67      9.35 o
   6  -5   4        0.13       13.96     16.30 o
  -6  -4   4      100.23       75.97     17.71 o
  -5  -4   4      168.15      162.98     22.18 o
  -4  -4   4      159.05      155.64     18.69 o
  -3  -4   4      790.62      825.99     41.24 o
  -2  -4   4     1798.47     2021.72     67.97 o
  -1  -4   4      271.97      260.17     16.19 o
   0  -4   4     2865.04     2660.30     50.68 o
   1  -4   4     1438.54     1443.46     46.23 o
   2  -4   4       35.48       46.21      5.48 o
   3  -4   4       87.90       90.70      8.70 o
   4  -4   4       64.38       68.41      9.78 o
   5  -4   4        0.36       10.87      7.73 o
   6  -4   4       14.35       -7.31     14.01 o
  -6  -3   4       75.20       54.14     15.32 o
  -5  -3   4      329.52      291.34     24.49 o
  -4  -3   4      484.82      483.49     28.80 o
  -3  -3   4       20.77       24.52      9.71 o
  -2  -3   4     1129.80     1209.66     41.86 o
  -1  -3   4      208.95      183.86     12.29 o
   0  -3   4      549.70      483.73     10.35 o
   1  -3   4     2360.98     2463.39     86.90 o
   2  -3   4     5948.66     6186.69     93.98 o
   3  -3   4       88.28       79.75      6.67 o
   4  -3   4      213.34      233.00     26.41 o
   5  -3   4       26.26       18.93      5.58 o
   6  -3   4       11.97      -12.47     14.68 o
  -6  -2   4       39.92       26.75     12.60 o
  -5  -2   4       14.24       20.94      9.89 o
  -3  -2   4      227.88      231.75     17.42 o
  -2  -2   4      790.98      882.85     29.89 o
  -1  -2   4     6543.78     6277.94    117.56 o
   0  -2   4     3371.85     3505.59     83.98 o
   1  -2   4     1486.46     1594.86     27.91 o
   2  -2   4       54.63       73.66      9.39 o
   3  -2   4       49.76       43.33      5.00 o
   4  -2   4       50.86       42.62      9.21 o
   5  -2   4      204.86      225.82     30.79 o
   6  -2   4       24.06       45.05     19.04 o
  -6  -1   4        0.09       -6.51      9.36 o
  -5  -1   4        4.37       -1.57      4.13 o
  -4  -1   4     1469.23     1294.31     64.88 o
  -2  -1   4     1869.74     2042.97     46.56 o
  -1  -1   4       25.84       31.14      5.85 o
   0  -1   4      975.93      871.41     25.99 o
   1  -1   4       13.39       20.12      3.69 o
   2  -1   4      278.18      331.65     17.10 o
   3  -1   4     1971.89     2105.96     64.56 o
   4  -1   4      180.92      147.00     32.84 o
   5  -1   4       24.03       20.86      5.52 o
   6  -1   4        0.64       -4.89     11.49 o
  -6   0   4       15.53        9.44     12.95 o
  -5   0   4      103.96       95.57     16.11 o
  -4   0   4      403.99      366.26     26.58 o
  -3   0   4      235.28      228.05      8.81 o
  -2   0   4     1397.87     1394.31     29.44 o
  -1   0   4     2852.29     2878.90    124.78 o
   0   0   4     6711.99     6400.41    100.65 o
   1   0   4     7685.20     8278.20    145.83 o
   2   0   4     1535.21     1517.35     40.61 o
   3   0   4      264.92      256.06     10.03 o
   4   0   4      882.85      822.49    102.90 o
   5   0   4        0.93       -2.90      4.83 o
   6   0   4       39.20       56.91     18.32 o
  -6   1   4       40.97       18.35     13.46 o
  -5   1   4      163.43      159.98     22.63 o
  -4   1   4      442.89      414.65     27.39 o
  -3   1   4      352.02      312.67     20.56 o
  -2   1   4     2744.19     2657.60     49.15 o
  -1   1   4      381.80      342.86      9.91 o
   0   1   4        8.67       11.58      2.50 o
   1   1   4     1153.10     1198.22     29.44 o
   2   1   4     2325.89     2744.70     65.52 o
   3   1   4      170.03      129.56     30.12 o
   4   1   4       19.47       19.43      3.52 o
   5   1   4      106.31       82.83     17.52 o
   6   1   4       25.77       20.08     13.88 o
  -6   2   4       41.69       58.18     19.25 o
  -5   2   4       52.88       63.34     16.91 o
  -4   2   4       61.05       69.64     15.21 o
  -3   2   4      469.64      452.64     26.59 o
  -2   2   4      766.34      983.55     30.61 o
  -1   2   4     3260.33     3372.29     50.08 o
   0   2   4    13264.58    13515.08    147.99 o
   1   2   4     1243.22     1083.96     23.37 o
   2   2   4      593.37      644.32     22.10 o
   3   2   4       74.28       91.98     10.13 o
   4   2   4        3.41        5.84      4.10 o
   5   2   4      126.26       95.48     35.17 o
   6   2   4       50.18       46.48     15.34 o
  -6   3   4        1.97       32.26     17.74 o
  -5   3   4        5.85       14.92     12.05 o
  -4   3   4       31.17       33.64     13.40 o
  -3   3   4      894.68      892.10     41.75 o
  -2   3   4     4711.51     5212.30    123.68 o
  -1   3   4      155.10      166.04      8.40 o
   0   3   4     2197.23     2292.43     34.05 o
   1   3   4      173.02      138.70     16.11 o
   2   3   4        1.49        5.11      4.47 o
   3   3   4     1808.48     2005.50     57.46 o
   4   3   4      834.22      965.55     42.97 o
   5   3   4       72.79       44.92     19.43 o
   6   3   4        0.22        1.57      8.32 o
  -6   4   4        4.88       11.20     13.59 o
  -5   4   4       61.85       59.91     20.71 o
  -4   4   4      602.80      740.69     51.99 o
  -3   4   4      188.47      205.71     19.15 o
  -2   4   4        1.84       -6.06      6.06 o
  -1   4   4     1620.86     1553.44     88.98 o
   0   4   4      770.57      924.23     22.13 o
   1   4   4    15932.71    17775.53    326.31 o
   2   4   4     2552.50     2375.84     52.33 o
   3   4   4       47.85       42.36      7.47 o
   4   4   4       48.26       49.30      9.76 o
   5   4   4       70.54       64.01     13.75 o
   6   4   4       37.12       35.02      9.07 o
  -5   5   4        1.87        1.81      9.76 o
  -4   5   4      139.24      118.17     21.51 o
  -3   5   4      475.06      520.16     38.03 o
  -2   5   4       62.50       73.58     12.52 o
  -1   5   4     4638.16     3980.27    464.24 o
   0   5   4       16.20       22.02      5.74 o
   1   5   4       65.08       62.97     10.70 o
   2   5   4     1270.42     1199.47     32.26 o
   3   5   4     1503.86     1531.07     46.96 o
   4   5   4        0.11       -6.28      6.28 o
   5   5   4       86.16       82.27     13.38 o
   6   5   4       84.89       74.55     12.54 o
  -5   6   4        6.05      -10.58     14.20 o
  -4   6   4        0.30       -2.74      9.92 o
  -3   6   4      485.12      523.51     36.30 o
  -2   6   4      710.79      727.84     39.36 o
  -1   6   4        7.64        6.45      2.22 o
   0   6   4     2328.27     2416.41     39.78 o
   1   6   4     3275.37     2925.87    108.32 o
   3   6   4     1056.30      958.10     33.96 o
   5   6   4       19.26       17.16      6.96 o
   6   6   4       39.80       41.46     19.89 o
  -5   7   4        1.69       14.73     14.52 o
  -4   7   4        1.24        0.11      8.19 o
  -3   7   4       14.86       30.34     13.14 o
  -2   7   4     2839.52     3071.48    111.92 o
  -1   7   4     1279.56     1007.99    229.49 o
   0   7   4      369.99      397.19     13.11 o
   1   7   4      485.65      507.31     23.08 o
   2   7   4      330.72      303.15     18.37 o
   3   7   4     1779.23     1731.62    163.42 o
   4   7   4      393.02      336.92     86.77 o
   5   7   4      112.34      106.71     25.34 o
   6   7   4        0.05        7.55     13.77 o
  -5   8   4        5.74       21.62     17.44 o
  -4   8   4      171.21      141.28     28.80 o
  -3   8   4       10.28       13.91     13.03 o
  -2   8   4      150.00      198.64     29.73 o
  -1   8   4        8.53        6.50     12.94 o
   0   8   4      837.32      853.66     60.66 o
   1   8   4       47.33       52.43      6.87 o
   2   8   4      728.23      659.89     57.02 o
   3   8   4      502.10      490.88     76.34 o
   4   8   4        0.69       35.07     15.42 o
   5   8   4       27.49       49.09     17.31 o
  -4   9   4       44.59       31.25     18.19 o
  -3   9   4        8.63       20.05     17.76 o
  -2   9   4      124.26      178.62     34.70 o
  -1   9   4      215.49      171.32     19.53 o
   0   9   4     2207.14     2070.72    120.89 o
   1   9   4       25.63       28.17      6.11 o
   2   9   4       42.90       35.46      6.55 o
   3   9   4      267.94      277.03     31.14 o
   4   9   4       40.22       47.55     19.28 o
   5   9   4       36.99       52.94     22.26 o
  -4  10   4       59.54       95.49     33.24 o
  -3  10   4       25.47       28.24     24.15 o
  -2  10   4      158.60      172.45     35.29 o
  -1  10   4        2.21       15.08     17.52 o
   0  10   4       87.42       66.97      9.47 o
   1  10   4      505.49      520.81     34.21 o
   2  10   4      194.66      170.48     11.30 o
   3  10   4      179.15      194.73     30.42 o
   4  10   4      109.13      127.27     29.81 o
   5  10   4       35.30       28.08     20.95 o
  -3  11   4        2.01      -19.86     22.92 o
  -2  11   4       38.15       26.06     23.88 o
  -1  11   4      388.42      427.62     51.51 o
   0  11   4      296.59      243.51     22.26 o
   1  11   4      245.60      216.06     20.03 o
   2  11   4       29.00       36.15     11.47 o
   3  11   4       41.85       59.67     22.44 o
   4  11   4       38.13       46.99     22.79 o
  -2  12   4        5.78        6.99     19.57 o
  -1  12   4       58.16       23.53     21.11 o
   0  12   4       57.29       66.89     22.71 o
   1  12   4      100.20       98.94     15.46 o
   2  12   4      154.60      144.90     19.90 o
   3  12   4      255.53      247.73     37.60 o
   4  12   4        0.51      -14.76     17.84 o
  -1  13   4        2.74        8.88     18.27 o
   1  13   4      179.23      167.30     26.43 o
   2  13   4       34.42       56.16     19.01 o
   3  13   4        8.04       15.29     15.96 o
   1  14   4       54.07       53.16     26.25 o
  -2 -12   5        1.00      -17.98     18.08 o
  -1 -12   5       62.17       79.19     22.92 o
   0 -12   5       83.34       88.20     20.10 o
   1 -12   5      145.46      110.06     21.06 o
   2 -12   5        5.08       11.94      8.97 o
  -3 -11   5       46.99       97.57     30.82 o
  -2 -11   5      160.02      159.13     30.79 o
  -1 -11   5       22.91       25.26     16.14 o
   0 -11   5       34.29       31.43     14.73 o
   1 -11   5       82.43       95.68     14.25 o
   2 -11   5        9.24        9.17      7.42 o
   3 -11   5       22.21       27.20     13.35 o
  -4 -10   5      132.33      199.01     37.23 o
  -3 -10   5       57.97       52.47     22.66 o
  -2 -10   5      105.67      131.20     27.07 o
  -1 -10   5      116.47      139.42     25.61 o
   0 -10   5        2.33       15.42     11.12 o
   1 -10   5      142.86      118.94     20.61 o
   2 -10   5       72.82       64.07     18.51 o
   3 -10   5       17.61       11.32      5.94 o
  -4  -9   5       41.77       69.40     25.37 o
  -3  -9   5      156.19      231.88     37.12 o
  -2  -9   5      196.93      169.89     27.66 o
  -1  -9   5      292.07      307.45     33.90 o
   0  -9   5      139.28      116.82     19.44 o
   1  -9   5       38.74       40.83      7.28 o
   2  -9   5       92.61       77.99     15.16 o
   3  -9   5      206.56      132.68     16.79 o
   4  -9   5        1.00      -14.25     14.25 o
  -5  -8   5       85.14       84.61     26.06 o
  -4  -8   5       29.98       12.34     14.89 o
  -3  -8   5      221.94      202.39     32.92 o
  -2  -8   5        0.69        1.46      9.49 o
  -1  -8   5        0.58       -6.97     10.16 o
   0  -8   5      477.37      389.83     59.17 o
   1  -8   5      569.86      541.13     34.12 o
   2  -8   5        9.74       11.81      5.21 o
   3  -8   5        0.83       -0.83      4.97 o
   4  -8   5        0.83        6.20      8.18 o
  -5  -7   5        0.18       -9.76     14.12 o
  -4  -7   5        7.13       14.49     14.52 o
  -3  -7   5       13.53       18.27     14.28 o
  -2  -7   5     1044.14     1218.12     70.81 o
  -1  -7   5     1236.42     1241.30     62.81 o
   0  -7   5        1.12        1.67      7.42 o
   1  -7   5        4.10        2.92      3.67 o
   2  -7   5       26.16       32.24      7.15 o
   3  -7   5        4.42        8.49      4.97 o
   4  -7   5       68.77       53.67     10.78 o
   5  -7   5       11.34       19.78     17.31 o
  -5  -6   5       23.36       34.20     16.11 o
  -4  -6   5      321.92      416.99     41.67 o
  -3  -6   5      457.07      555.10     44.94 o
  -2  -6   5        3.96        6.20      9.36 o
  -1  -6   5      213.81      222.28     21.67 o
   0  -6   5      141.45      116.84      7.32 o
   1  -6   5       36.15       39.87      5.63 o
   2  -6   5      621.67      616.13     37.51 o
   3  -6   5      214.48      191.31     14.38 o
   4  -6   5       18.04       30.05      9.19 o
   5  -6   5        0.40       -9.33     13.59 o
  -6  -5   5        1.44       12.71     12.60 o
  -5  -5   5      117.80      112.86     23.06 o
  -4  -5   5      125.38      135.19     21.22 o
  -3  -5   5      337.67      433.10     34.54 o
  -2  -5   5     1005.88     1173.79     55.15 o
  -1  -5   5       10.54       22.47     13.46 o
   0  -5   5     3629.46     3337.11    131.88 o
   1  -5   5      276.70      278.29     14.65 o
   2  -5   5      156.65      156.32      9.09 o
   3  -5   5      439.26      473.81     20.11 o
   4  -5   5       77.56       71.56     15.68 o
   5  -5   5       29.20       19.70     16.30 o
  -6  -4   5        1.62       -5.96      7.87 o
  -5  -4   5       77.83      101.02     19.68 o
  -4  -4   5      325.89      355.48     29.44 o
  -3  -4   5       11.60       15.42      9.65 o
  -2  -4   5      410.89      450.28     27.20 o
  -1  -4   5      238.32      265.70     19.44 o
   0  -4   5       82.00       73.18      5.35 o
   1  -4   5     2683.59     2730.51     70.79 o
   2  -4   5      196.37      221.19      9.93 o
   3  -4   5      120.01      102.84     15.06 o
   4  -4   5       18.53       10.62      5.94 o
   5  -4   5       14.80       31.09     17.39 o
   6  -4   5       20.72       11.49     16.70 o
  -6  -3   5       70.72       60.02     16.22 o
  -5  -3   5        9.97       11.25      9.09 o
  -4  -3   5       13.83        5.03      8.30 o
  -3  -3   5      625.39      698.99     33.90 o
  -2  -3   5       52.05       52.68      9.97 o
  -1  -3   5     4216.35     3500.77     50.69 o
   0  -3   5     1250.53     1070.68     74.08 o
   1  -3   5      233.51      193.70      8.68 o
   2  -3   5      546.75      611.54     14.96 o
   3  -3   5      227.31      251.11     23.77 o
   4  -3   5      145.83      160.98     22.42 o
   5  -3   5       43.83       96.21     22.47 o
   6  -3   5        6.97        7.47     14.12 o
  -6  -2   5       25.35       10.26     11.14 o
  -5  -2   5       37.53       22.48      7.23 o
  -4  -2   5      167.41      150.48     15.24 o
  -3  -2   5     3499.86     3929.62    107.48 o
  -2  -2   5     1127.01     1091.57     31.80 o
  -1  -2   5      196.88      178.04      9.85 o
   0  -2   5      529.41      509.41     12.26 o
   1  -2   5     1121.23     1151.73     31.62 o
   2  -2   5     5297.59     5476.79    331.97 o
   3  -2   5      698.71      806.71     41.11 o
   4  -2   5      178.65      121.29     55.80 o
   5  -2   5       73.60      110.33     23.99 o
   6  -2   5        0.21      -10.64     14.36 o
  -6  -1   5       20.92       10.34     10.82 o
  -5  -1   5      251.09      223.64     15.30 o
  -4  -1   5        4.29        4.22      4.28 o
  -3  -1   5       58.53       57.70      7.55 o
  -2  -1   5     1675.97     1474.43     35.95 o
  -1  -1   5     2292.00     2094.46     71.52 o
   0  -1   5      336.11      315.82     10.45 o
   1  -1   5      899.46      876.38     22.91 o
   2  -1   5       30.61       28.93      8.59 o
   3  -1   5      299.43      302.80     22.82 o
   4  -1   5      121.96       73.93     39.62 o
   5  -1   5       34.84       36.22     15.69 o
   6  -1   5        8.56       13.85     14.63 o
  -6   0   5       70.76       79.75     20.53 o
  -5   0   5      146.13      132.48     18.67 o
  -4   0   5      488.76      445.91     35.78 o
  -3   0   5      474.52      471.10     13.79 o
  -2   0   5     1255.43     1156.93     26.80 o
  -1   0   5     4755.02     4463.56    139.41 o
   0   0   5      746.52      748.35     26.92 o
   1   0   5      901.57      923.66     28.80 o
   2   0   5     2660.40     3007.55     79.51 o
   3   0   5       48.17       42.39     10.77 o
   4   0   5      101.37       69.16     20.28 o
   5   0   5        2.42       -0.16      8.03 o
   6   0   5       26.15       11.35     13.48 o
  -6   1   5      162.99      171.46     28.56 o
  -5   1   5      138.89      146.76     22.52 o
  -4   1   5        0.15       20.32      8.91 o
  -3   1   5        0.50        6.36      5.96 o
  -2   1   5      390.37      398.50     17.10 o
  -1   1   5     2926.68     2806.42     41.29 o
   0   1   5     6380.36     6440.09     80.95 o
   1   1   5      226.12      226.69     13.03 o
   2   1   5      617.30      651.68     26.86 o
   3   1   5        6.36       14.71      7.50 o
   4   1   5       83.17       77.87     30.47 o
   5   1   5      100.44      127.96     20.87 o
   6   1   5       50.09       54.97     18.06 o
  -6   2   5       30.92       38.00     18.24 o
  -5   2   5       28.29       24.44     13.64 o
  -4   2   5        9.75       20.00     11.83 o
  -3   2   5      707.18      726.83     33.51 o
  -2   2   5     2587.73     2645.91     68.63 o
  -1   2   5      380.80      405.03     26.14 o
   0   2   5      205.22      188.68      8.68 o
   1   2   5     1081.90      934.94     26.09 o
   2   2   5      108.55       92.75     10.18 o
   3   2   5     1004.76     1162.46     43.69 o
   4   2   5      454.49      274.12    136.92 o
   5   2   5       21.51       41.80     13.54 o
   6   2   5        5.53       14.76     12.18 o
  -6   3   5        2.09        3.03     12.02 o
  -5   3   5       95.56      100.78     23.43 o
  -4   3   5      355.64      423.34     36.64 o
  -3   3   5      208.76      236.80     21.30 o
  -2   3   5      209.10      183.62     14.17 o
  -1   3   5     2622.70     2891.69     52.74 o
   0   3   5      458.05      471.74     28.11 o
   1   3   5     1323.55     1156.60     92.55 o
   2   3   5     1826.79     1839.49     49.17 o
   3   3   5        0.54       -1.91      5.58 o
   4   3   5       90.92      117.30     16.25 o
   5   3   5       42.06       56.43     15.32 o
   6   3   5        0.01       21.27     13.56 o
  -6   4   5       40.56       25.93     17.76 o
  -5   4   5       92.86       97.91     25.71 o
  -4   4   5      121.00      140.94     25.98 o
  -3   4   5     1045.59     1266.88     62.41 o
  -2   4   5       64.21       83.58     12.52 o
  -1   4   5     1779.98     1939.00     41.57 o
   0   4   5     1668.50     1664.89     31.38 o
   1   4   5      238.81      253.24     34.62 o
   2   4   5     1236.46     1115.36     33.96 o
   3   4   5      978.66     1131.51     39.94 o
   4   4   5        0.54       -4.95      6.70 o
   5   4   5       35.01       48.66     13.85 o
   6   4   5        3.49       12.90     11.33 o
  -5   5   5      358.44      362.45     44.46 o
  -4   5   5       43.95       48.72     14.20 o
  -3   5   5       92.16       94.37     17.63 o
  -2   5   5       39.39       34.97     11.01 o
  -1   5   5        1.96        3.72      3.75 o
   0   5   5     1907.07     2041.59     66.79 o
   1   5   5     2093.65     1999.76    121.30 o
   2   5   5        0.16        5.59      4.25 o
   3   5   5      189.30      172.42     12.76 o
   4   5   5       47.77       37.63      9.95 o
   5   5   5       20.36       16.51      9.01 o
   6   5   5       47.14       37.13     17.19 o
  -5   6   5        0.18       -2.37     11.59 o
  -4   6   5       24.33       32.76     16.83 o
  -3   6   5       51.15       41.38     13.59 o
  -2   6   5     1625.30     1621.35     66.90 o
  -1   6   5     2631.69     2302.36    254.30 o
   0   6   5       50.79       61.31     13.35 o
   1   6   5        0.69        4.76      5.90 o
   2   6   5      272.88      259.70     35.02 o
   3   6   5       26.99       21.99      7.87 o
   6   6   5       10.21       34.81     18.40 o
  -5   7   5        7.50      -12.18     14.41 o
  -4   7   5      284.21      257.49     33.80 o
  -3   7   5      310.99      326.87     34.38 o
  -2   7   5       40.17       48.93     14.65 o
  -1   7   5      469.97      552.02     40.66 o
   0   7   5      618.03      638.94     25.44 o
   1   7   5       69.92       54.91      8.00 o
   2   7   5     1683.02     1539.65    139.98 o
   3   7   5      390.94      335.51     19.76 o
   4   7   5       47.02       47.80      7.59 o
   5   7   5        7.33        7.14      6.19 o
   6   7   5        3.10      -18.77     18.77 o
  -4   8   5       37.67       39.33     18.96 o
  -3   8   5      422.99      390.31     42.49 o
  -2   8   5      387.47      433.71     42.92 o
  -1   8   5       78.83      135.41     26.57 o
   0   8   5      775.88      816.01     24.99 o
   1   8   5       67.95       64.60      7.48 o
   2   8   5        6.53       11.36      6.06 o
   3   8   5      229.83      219.04     14.76 o
   4   8   5      167.20      129.03     22.67 o
   5   8   5        2.54        5.32     13.00 o
  -4   9   5       56.01       69.19     24.97 o
  -3   9   5        4.02       -4.57     13.61 o
  -2   9   5      224.21      291.87     43.34 o
  -1   9   5        0.32       -7.23     12.98 o
   0   9   5      124.47      128.73     12.44 o
   1   9   5     1160.46     1323.98     89.53 o
   2   9   5      506.94      445.07     20.24 o
   3   9   5       38.72       41.09     10.12 o
   4   9   5       61.20       55.23     20.58 o
   5   9   5        0.06      -14.23     16.22 o
  -4  10   5        4.50       10.26     19.31 o
  -3  10   5        1.98       -7.76     19.31 o
  -2  10   5       50.23       39.30     21.78 o
  -1  10   5     1025.76     1197.19     94.16 o
   0  10   5      368.50      274.67     25.38 o
   1  10   5       66.48       53.14     16.15 o
   2  10   5        8.27        4.72      4.90 o
   3  10   5       57.28       66.72     19.62 o
   4  10   5       42.08       40.02     19.12 o
   5  10   5      108.25      120.04     30.16 o
  -3  11   5      189.08      236.16     50.84 o
  -2  11   5       56.97       78.79     26.72 o
  -1  11   5       50.77       40.82     23.61 o
   0  11   5       60.88       69.04      9.96 o
   1  11   5      185.06      156.21     18.53 o
   2  11   5      185.91      157.29     20.42 o
   3  11   5      295.44      365.21     49.59 o
   4  11   5       18.24       21.25     18.14 o
  -2  12   5       88.79      105.46     37.68 o
  -1  12   5      162.66      145.72     37.55 o
   0  12   5      234.15      256.34     45.23 o
   1  12   5      314.57      280.44     49.70 o
   2  12   5        0.06        9.52      8.88 o
   3  12   5        0.18       35.21     19.49 o
  -1  13   5       84.30       85.86     32.97 o
   0  13   5       30.57       45.34     28.77 o
   1  13   5       22.95        8.11      8.47 o
   2  13   5      255.94      222.10     24.47 o
  -1 -12   6        9.52       20.29     16.19 o
   0 -12   6        1.31       -1.68      9.52 o
  -3 -11   6        3.41       24.57     20.16 o
  -2 -11   6        8.13       25.87     19.01 o
  -1 -11   6      224.21      237.12     35.15 o
   0 -11   6       63.31       57.76     18.45 o
   1 -11   6      113.20       81.82     19.57 o
   2 -11   6       45.31       21.68      9.76 o
  -2 -10   6       22.77       14.12     15.77 o
  -1 -10   6       72.30       70.02     20.79 o
   0 -10   6        0.58       10.29     10.88 o
   1 -10   6       14.40       15.77     11.09 o
   2 -10   6       50.64       41.72      8.08 o
   3 -10   6       40.75       32.46      7.99 o
  -4  -9   6       22.90       21.99     18.67 o
  -3  -9   6       12.17        8.40     13.06 o
  -2  -9   6        2.37        6.09     11.81 o
  -1  -9   6       23.57       34.68     15.32 o
   0  -9   6      391.82      379.23     32.55 o
   1  -9   6      265.64      215.21     32.76 o
   2  -9   6        0.60        0.55      3.96 o
   3  -9   6        1.93        3.19      5.03 o
   4  -9   6        1.15       17.84     15.72 o
  -4  -8   6       53.04       66.08     23.29 o
  -3  -8   6        5.73       -8.00     13.06 o
  -2  -8   6      499.57      547.71     46.08 o
  -1  -8   6      459.22      454.59     39.01 o
   0  -8   6        0.82       -2.53      3.29 o
   1  -8   6       31.80       28.72      6.16 o
   2  -8   6       78.15       76.96      8.91 o
   3  -8   6       14.46       17.89      6.59 o
   4  -8   6       27.35       39.28     18.16 o
  -5  -7   6        4.45       -0.45      9.76 o
  -4  -7   6      134.01      144.26     28.16 o
  -3  -7   6      201.37      176.25     29.60 o
  -2  -7   6       10.52       28.35     13.67 o
  -1  -7   6      252.05      255.79     27.74 o
   0  -7   6      580.07      430.56     68.26 o
   1  -7   6        2.31        3.10      4.08 o
   2  -7   6      177.76      178.51     14.28 o
   3  -7   6       21.58       21.13      6.55 o
   4  -7   6       24.25        7.39     12.21 o
   5  -7   6        5.70      -10.98     15.93 o
  -5  -6   6       27.87       48.02     20.34 o
  -4  -6   6       58.15       90.25     21.30 o
  -3  -6   6      558.34      706.12     50.34 o
  -2  -6   6      966.25     1037.03     53.34 o
  -1  -6   6       10.12       23.75     10.69 o
   0  -6   6      374.30      323.49     37.53 o
   1  -6   6       41.45       41.43      7.22 o
   2  -6   6       35.11       38.22      6.22 o
   3  -6   6      119.48      131.41     10.81 o
   4  -6   6       24.69       39.73     17.58 o
   5  -6   6        0.15        6.49     13.35 o
  -5  -5   6      232.03      277.46     35.45 o
  -4  -5   6      364.26      416.27     36.96 o
  -3  -5   6        7.81        7.98      9.17 o
  -2  -5   6      135.93      131.55     17.36 o
  -1  -5   6       23.22       21.36      7.05 o
   0  -5   6       24.60       23.19      4.18 o
   1  -5   6     1466.02     1500.50     47.67 o
   2  -5   6      738.23      772.85     45.22 o
   3  -5   6       13.75       16.94      6.93 o
   4  -5   6        6.07       -2.98     10.53 o
   5  -5   6        3.79       39.20     18.45 o
  -5  -4   6       43.82       54.17     16.06 o
  -4  -4   6       66.27       79.08     15.77 o
  -3  -4   6      198.94      218.32     21.94 o
  -1  -4   6     2866.10     2308.44    334.14 o
   0  -4   6     1023.09     1028.85     45.25 o
   1  -4   6        5.34       10.38      4.60 o
   2  -4   6        0.47        1.86      3.01 o
   3  -4   6      206.61      199.15     24.12 o
   4  -4   6       26.10       50.63     17.47 o
   5  -4   6       66.17       83.05     24.28 o
  -6  -3   6       34.08       29.54     14.25 o
  -3  -3   6     1757.41     2019.99     72.01 o
  -2  -3   6      497.08      482.51     24.92 o
  -1  -3   6      162.69      174.47     13.61 o
   0  -3   6     1287.46     1092.84     23.95 o
   1  -3   6     1437.85     1500.84     53.06 o
   2  -3   6      368.88      387.67     16.53 o
   3  -3   6      437.96      397.42     60.51 o
   4  -3   6       25.60       27.92     14.39 o
   5  -3   6        3.63        7.95     13.03 o
   6  -3   6        4.77        8.24     15.56 o
  -6  -2   6        0.85        0.35      7.42 o
  -5  -2   6      141.04      134.90     12.80 o
  -4  -2   6       44.96       45.34     11.41 o
  -3  -2   6      784.25      738.03     29.57 o
  -1  -2   6     1065.13     1002.55     36.36 o
   0  -2   6      635.03      565.13     22.58 o
   1  -2   6     1721.61     1816.50     61.03 o
   2  -2   6      235.96      253.87     18.32 o
   3  -2   6      155.60      196.22     21.33 o
   4  -2   6      358.60      442.43     37.23 o
   5  -2   6       31.10       38.98     18.14 o
   6  -2   6       12.03        0.90     11.67 o
  -6  -1   6       37.67       40.31     15.56 o
  -5  -1   6      188.62      179.44     22.47 o
  -4  -1   6      763.21      764.48     25.33 o
  -3  -1   6      338.67      316.55     15.16 o
  -2  -1   6       70.88       59.59      7.84 o
  -1  -1   6      147.30      139.63     17.01 o
   0  -1   6      143.86      142.84      7.46 o
   1  -1   6      674.85      697.52     18.20 o
   2  -1   6     2462.44     2904.25     86.21 o
   3  -1   6      349.83      407.78     27.74 o
   4  -1   6       17.63       43.66     15.00 o
   5  -1   6        5.23       -6.46     11.89 o
   6  -1   6       10.07       21.62     16.49 o
  -6   0   6      152.04      160.99     28.32 o
  -5   0   6       98.08      101.90     17.82 o
  -4   0   6       14.06       11.95      9.92 o
  -3   0   6        2.47        6.44      5.96 o
  -2   0   6       24.14       31.10      3.41 o
  -1   0   6     4203.07     4360.97    176.94 o
   0   0   6     3765.52     3575.08    148.18 o
   1   0   6     1238.30     1235.48     38.16 o
   2   0   6        2.68        8.88      6.70 o
   3   0   6        2.97        6.28      8.27 o
   4   0   6        0.20       -2.93      8.03 o
   5   0   6       24.84       49.38     16.51 o
   6   0   6       27.93       38.27     17.68 o
  -6   1   6       30.96       55.44     20.64 o
  -5   1   6       10.88       12.26     12.07 o
  -4   1   6        0.29       11.20      8.62 o
  -3   1   6      915.56      859.50     35.61 o
  -2   1   6     2718.77     2449.74     47.99 o
  -1   1   6     1743.00     1786.44     23.56 o
   0   1   6      357.61      345.29     18.82 o
   1   1   6      520.06      445.41     16.14 o
   2   1   6      356.94      395.69     21.96 o
   3   1   6      501.05      599.30     35.23 o
   4   1   6      491.65      625.20     41.14 o
   5   1   6       38.43       50.21     16.59 o
   6   1   6        6.24       14.47     13.61 o
  -6   2   6        0.06       -0.51     10.21 o
  -5   2   6       70.51       75.84     19.09 o
  -4   2   6      467.73      543.30     40.39 o
  -3   2   6      151.18      161.57     17.18 o
  -2   2   6      386.50      360.16     18.30 o
  -1   2   6     1889.67     2049.23     83.27 o
   0   2   6      171.81      175.61      7.28 o
   1   2   6     2099.63     1965.71    132.13 o
   2   2   6     2878.22     3389.47     90.23 o
   3   2   6      153.19      171.46     17.10 o
   4   2   6      129.80      162.77     19.84 o
   5   2   6       91.78      112.48     21.35 o
   6   2   6        3.13        8.19     11.59 o
  -5   3   6       89.33      106.34     24.25 o
  -4   3   6      243.72      251.40     32.20 o
  -3   3   6     1427.31     1621.54     68.63 o
  -2   3   6      237.98      252.75     19.20 o
  -1   3   6     1174.34     1291.69     31.64 o
   0   3   6      509.68      532.22     14.33 o
   1   3   6      146.82      175.67     12.50 o
   2   3   6     1580.71     1758.70     53.66 o
   3   3   6     1334.41     1514.32     56.40 o
   4   3   6       63.22       63.02     13.61 o
   5   3   6       46.83       83.47     17.98 o
   6   3   6        4.87      -13.16     13.16 o
  -5   4   6      148.04      156.17     30.37 o
  -4   4   6        5.58       17.31     13.51 o
  -3   4   6      171.18      193.40     22.76 o
  -2   4   6       71.01       72.70     13.14 o
  -1   4   6        4.62        3.71      4.26 o
   0   4   6     5446.18     5426.01     87.17 o
   1   4   6     2057.00     1782.48    172.18 o
   2   4   6      105.55      102.72     11.70 o
   3   4   6      105.72       94.67     14.20 o
   4   4   6       25.32       26.01      9.60 o
   5   4   6        4.23       -2.39      7.87 o
   6   4   6       20.13        0.13      8.03 o
  -5   5   6       74.38       58.90     22.39 o
  -4   5   6        1.41        6.25     10.45 o
  -3   5   6       19.24       15.77     10.93 o
  -2   5   6     1828.47     1982.84     77.97 o
  -1   5   6     3309.05     3373.61     72.20 o
   0   5   6      163.95      164.72     33.24 o
   1   5   6       57.83       56.48      6.97 o
   2   5   6      227.69      198.61     14.49 o
   3   5   6      161.70      153.86     14.41 o
   4   5   6     1274.96     1306.51     55.28 o
   5   5   6       28.88       35.90     12.05 o
   6   5   6        0.96        4.68      9.09 o
  -5   6   6        0.17      -10.96     16.09 o
  -4   6   6       99.16       93.79     24.60 o
  -3   6   6      384.09      434.30     40.58 o
  -2   6   6      109.97      134.58     17.34 o
  -1   6   6     1639.17     1370.61    103.87 o
   0   6   6     2090.72     2618.44    114.16 o
   1   6   6       77.62       75.95      8.14 o
   2   6   6     1508.68     1377.00     89.91 o
   3   6   6       20.97       29.22      8.32 o
   4   6   6      373.23      342.74     21.94 o
   5   6   6       33.63       26.01     11.94 o
   6   6   6       13.09       18.08     13.85 o
  -5   7   6       45.70       50.31     22.82 o
  -4   7   6       38.98       44.54     18.56 o
  -3   7   6      262.56      267.97     29.94 o
  -2   7   6       11.40       22.10     11.81 o
  -1   7   6       19.56       18.64      4.53 o
   0   7   6     2031.92     2020.47    129.84 o
   1   7   6       14.83       12.21      5.24 o
   2   7   6        0.92       10.34      6.91 o
   4   7   6      327.13      304.98     20.95 o
   5   7   6        5.61       17.98     13.16 o
   6   7   6        1.72        7.26     14.55 o
  -4   8   6      148.42      184.36     34.25 o
  -3   8   6       46.17       50.60     18.40 o
  -2   8   6      536.82      551.43     40.92 o
  -1   8   6        0.71       -0.37      9.89 o
   0   8   6        5.40        6.18      7.19 o
   1   8   6     3043.13     3326.49    153.85 o
   2   8   6      284.82      270.88     18.06 o
   3   8   6      202.00      175.98     13.16 o
   4   8   6       30.72       25.79      8.36 o
   5   8   6        7.88       29.46     18.19 o
  -4   9   6       13.49        0.29     10.96 o
  -3   9   6       23.79       41.08     18.83 o
  -2   9   6        6.59      -14.97     15.58 o
  -1   9   6     1025.53     1255.26     91.37 o
   0   9   6      245.85      219.12     16.22 o
   1   9   6       59.18       80.08      9.83 o
   2   9   6        1.03       -0.60      3.99 o
   3   9   6       56.15       60.50     13.23 o
   4   9   6       68.71       33.05     18.32 o
   5   9   6       89.62       98.42     29.01 o
  -3  10   6      160.94      166.70     36.03 o
  -2  10   6      103.42      152.24     35.42 o
  -1  10   6       56.54       70.60     24.09 o
   0  10   6       61.52       71.37      9.54 o
   1  10   6      663.73      664.84     26.74 o
   2  10   6      246.81      237.55     18.38 o
   3  10   6      379.77      325.16     76.61 o
   4  10   6        0.35       19.01     16.35 o
  -3  11   6        1.67       -0.08     15.61 o
  -2  11   6      140.74      128.07     36.27 o
  -1  11   6      116.50       81.93     29.46 o
   0  11   6      427.26      373.27     44.83 o
   1  11   6      383.03      331.20     40.26 o
   2  11   6       28.90       27.18      7.87 o
   3  11   6       13.11       22.31     15.77 o
   4  11   6      129.41      149.39     32.97 o
  -2  12   6       54.49       61.03     30.90 o
  -1  12   6       11.19      -13.51     18.19 o
   0  12   6       36.28       38.32     22.12 o
   1  12   6       39.61       34.82     10.86 o
   2  12   6      387.30      324.49     28.66 o
   3  12   6       21.80       20.10     16.99 o
  -1  13   6       60.23       59.88     28.16 o
   0  13   6      276.72      291.55     52.20 o
   1  13   6        0.40       -8.20      8.20 o
   2  13   6        1.44       -2.60      8.34 o
  -2 -11   7       29.43       22.87     17.79 o
   0 -11   7        8.85       -5.64     11.83 o
   1 -11   7        3.53       -8.78     11.73 o
   2 -11   7       31.73       34.84     16.67 o
  -3 -10   7        0.10        5.48     14.60 o
  -2 -10   7        1.99       -2.71     12.34 o
  -1 -10   7       32.15       46.40     17.95 o
   0 -10   7      107.65      111.02     24.17 o
   1 -10   7      134.72      139.93     24.33 o
   2 -10   7       17.68       11.39      7.41 o
   3 -10   7        0.22      -12.52     12.52 o
  -4  -9   7       22.01       29.38     18.08 o
  -3  -9   7        3.06       -1.12     10.58 o
  -2  -9   7      315.90      393.98     44.99 o
  -1  -9   7      226.93      219.38     31.09 o
   0  -9   7       18.97       14.04     11.97 o
   1  -9   7        5.92       10.74     10.82 o
   2  -9   7       46.50       46.99     14.60 o
   3  -9   7        0.49       20.58     10.81 o
  -4  -8   7       81.67      124.50     26.75 o
  -3  -8   7       88.82       90.73     23.85 o
  -2  -8   7       33.80       48.05     19.60 o
  -1  -8   7      170.88      195.10     27.42 o
   0  -8   7      344.18      336.17     31.91 o
   1  -8   7        1.13        3.22     11.02 o
   2  -8   7       71.11       64.44     10.86 o
   3  -8   7       32.06       35.26      7.74 o
   4  -8   7        5.31      -13.43     13.43 o
  -3  -7   7      318.43      340.91     36.46 o
  -2  -7   7      392.16      477.96     42.87 o
  -1  -7   7        0.13       -3.22      8.43 o
   0  -7   7       90.09       57.60     20.49 o
   1  -7   7      181.74      176.16     15.70 o
   2  -7   7       13.47        9.67      6.13 o
   3  -7   7      125.50      118.06     11.28 o
   4  -7   7       46.99       41.94     19.09 o
  -5  -6   7       19.69       29.60     16.59 o
  -4  -6   7      213.86      245.47     28.51 o
  -3  -6   7       37.68       58.58     16.25 o
  -2  -6   7        3.61       10.45     10.61 o
  -1  -6   7       17.02       29.01     11.67 o
   0  -6   7       11.88       17.42      8.22 o
   1  -6   7     1059.11     1022.47     35.02 o
   2  -6   7      353.59      369.77     20.62 o
   3  -6   7        3.66        0.81      5.08 o
   4  -6   7       13.22       12.98     13.40 o
   5  -6   7        0.21       -5.24     13.75 o
  -5  -5   7        3.23        7.02     10.66 o
  -4  -5   7        1.29       -3.48      8.43 o
  -3  -5   7       13.28       25.85     11.51 o
  -2  -5   7      293.88      333.35     27.42 o
  -1  -5   7     1181.07      864.23    239.51 o
   0  -5   7      305.86      256.80     29.98 o
   1  -5   7        4.58        6.73      7.75 o
   2  -5   7       44.10       52.46      8.64 o
   3  -5   7        1.26       -5.01      5.01 o
   4  -5   7       16.05       10.10     12.39 o
   5  -5   7       17.21       16.81     15.88 o
  -4  -4   7        1.87        5.21      8.93 o
  -3  -4   7      288.46      313.01     25.29 o
  -2  -4   7     1811.41     2004.73     75.33 o
  -1  -4   7        4.83        1.35      3.58 o
   0  -4   7      396.42      362.90     57.08 o
   1  -4   7      218.90      211.94     12.79 o
   2  -4   7       63.19       72.60      9.28 o
   3  -4   7     1212.11     1392.66     68.90 o
   4  -4   7        2.99       12.79     12.21 o
   5  -4   7       17.97        0.72     10.98 o
  -5  -3   7       34.48       32.73     10.29 o
  -4  -3   7      123.82      134.31     17.95 o
  -3  -3   7      302.73      287.99     21.59 o
  -2  -3   7     2386.35     2225.53    144.09 o
  -1  -3   7     1531.42     1386.22    119.24 o
   0  -3   7      134.64      139.29     14.09 o
   1  -3   7      309.05      324.26     14.49 o
   2  -3   7       15.90       12.53      6.48 o
   3  -3   7      620.53      728.48     44.30 o
   4  -3   7      123.34      116.26     22.31 o
   5  -3   7       22.48       28.24     17.50 o
  -5  -2   7       93.87      101.98     18.96 o
  -4  -2   7      712.96      770.23     36.67 o
  -3  -2   7      118.70      119.45     12.71 o
  -2  -2   7      274.60      243.20     23.44 o
  -1  -2   7      429.72      393.54     31.02 o
   0  -2   7        9.29       18.12      4.05 o
   1  -2   7       98.45       94.48      8.11 o
   2  -2   7      590.55      704.52     37.02 o
   3  -2   7      220.17      248.15     23.45 o
   4  -2   7        1.45        9.49     11.33 o
   5  -2   7        6.98       -3.38     11.49 o
   6  -2   7        2.49      -13.27     16.41 o
  -5  -1   7      275.03      287.19     30.93 o
  -4  -1   7       38.03       31.95      6.80 o
  -3  -1   7        6.65        6.04      5.45 o
  -2  -1   7      261.71      231.35     13.87 o
  -1  -1   7      782.58      658.08     81.74 o
   0  -1   7     8354.39     8398.69    175.69 o
   1  -1   7       41.40       50.83      6.57 o
   2  -1   7        5.87       13.69      8.64 o
   3  -1   7        4.48       16.99     10.72 o
   4  -1   7        2.71       -3.46      9.60 o
   5  -1   7       85.32      117.11     25.00 o
   6  -1   7        4.08       -8.14     13.77 o
  -5   0   7      156.70      134.71     18.03 o
  -4   0   7       86.62       75.17      8.71 o
  -3   0   7      167.40      153.99     16.09 o
  -2   0   7     1656.55     1668.71     36.51 o
  -1   0   7       42.59       57.51      5.82 o
   0   0   7      114.72      118.71      4.79 o
   1   0   7     1258.54     1262.28     42.49 o
   2   0   7       52.67       71.00     12.26 o
   3   0   7      368.76      452.67     31.72 o
   4   0   7      233.28      247.30     28.64 o
   5   0   7       80.06       79.06     20.77 o
   6   0   7        4.90        0.56     10.74 o
  -5   1   7        5.24        8.67     11.70 o
  -4   1   7      220.12      208.35     19.78 o
  -3   1   7      146.03      131.50     15.05 o
  -2   1   7      234.18      223.24      8.15 o
  -1   1   7     2768.12     2515.27     47.93 o
   0   1   7      767.98      781.10     25.00 o
   1   1   7     1695.58     1280.12    148.08 o
   2   1   7      107.08      124.00     12.42 o
   3   1   7       21.50       19.09     10.29 o
   4   1   7       92.73      132.88     21.41 o
   5   1   7       67.13       82.17     20.61 o
   6   1   7        0.50       12.13     14.73 o
  -5   2   7       21.85       36.35     17.15 o
  -4   2   7      194.23      198.14     24.07 o
  -3   2   7      798.40      964.56     47.92 o
  -2   2   7      359.57      360.73     16.36 o
  -1   2   7     1219.77     1268.08     67.00 o
   0   2   7       76.13       78.03      6.06 o
   1   2   7       38.82       34.92      8.74 o
   2   2   7      796.65      767.65     33.61 o
   3   2   7     1182.54     1349.40     55.66 o
   4   2   7        3.95       -2.74      8.32 o
   5   2   7        0.18       27.60     14.47 o
   6   2   7        2.07       -5.13     12.31 o
  -5   3   7      243.58      283.18     35.31 o
  -4   3   7      447.06      529.68     44.06 o
  -3   3   7       55.55       48.82     12.98 o
  -2   3   7      128.99      132.35     15.08 o
  -1   3   7      316.00      328.25     15.06 o
   0   3   7     1955.16     2038.47     41.60 o
   1   3   7     3653.54     3763.52     63.60 o
   2   3   7      652.91      683.04     30.10 o
   3   3   7        0.15        6.41      8.22 o
   4   3   7        2.09       -6.14      8.88 o
   5   3   7       38.55       60.63     16.83 o
   6   3   7       21.02       18.56     14.47 o
  -5   4   7        4.00        6.46     14.04 o
  -4   4   7      368.44      405.36     42.79 o
  -3   4   7       19.64       41.38     14.07 o
  -2   4   7     1493.82     1699.56     67.94 o
  -1   4   7     2056.17     2089.68     49.39 o
   0   4   7       34.33       40.34      5.53 o
   1   4   7      385.18      377.47     14.13 o
   2   4   7      852.10      814.82     35.26 o
   3   4   7       15.74       18.00      9.23 o
   4   4   7      142.05      137.29     18.67 o
   5   4   7      122.05       98.95     19.20 o
   6   4   7        3.80        6.30     10.80 o
  -5   5   7        2.43       -0.93     10.50 o
  -4   5   7      164.67      170.35     26.43 o
  -3   5   7      198.81      240.02     27.92 o
  -2   5   7        0.37       -2.47      7.37 o
  -1   5   7       56.43       59.57      8.95 o
   0   5   7     3376.13     3441.09    173.30 o
   1   5   7        2.97        6.81      4.40 o
   2   5   7      991.18      876.40     69.51 o
   3   5   7      119.63      103.97     12.63 o
   4   5   7        1.96        8.24      9.76 o
   5   5   7      155.80      167.98     26.64 o
   6   5   7        0.55       -4.20      9.92 o
  -5   6   7       15.55       15.45     17.74 o
  -4   6   7       45.42       71.13     21.96 o
  -3   6   7      666.20      709.68     47.44 o
  -2   6   7     1912.87     2056.31     84.11 o
  -1   6   7      522.65      554.04     25.00 o
   0   6   7      462.82      483.11     21.42 o
   1   6   7        1.11        0.49      3.93 o
   2   6   7        0.45       -2.33      6.87 o
   3   6   7      566.43      539.36     29.54 o
   4   6   7       33.69       35.63     10.37 o
   5   6   7       12.69       15.40     10.26 o
  -4   7   7      147.93      177.26     32.55 o
  -3   7   7        0.05      -10.10     11.65 o
  -2   7   7       76.23       63.90     16.62 o
  -1   7   7       45.70       62.87     10.80 o
   0   7   7       23.16       34.61      9.46 o
   1   7   7     1505.75     1393.52     41.97 o
   2   7   7      824.54      768.47     93.98 o
   3   7   7       11.53       23.69      9.63 o
   4   7   7       25.76       21.38     10.61 o
   5   7   7        0.48       -8.67      8.67 o
  -4   8   7        2.62       -4.25     13.38 o
  -3   8   7       39.50       72.44     21.83 o
  -2   8   7       65.06       58.93     17.84 o
  -1   8   7     1391.11     1707.11     90.39 o
   0   8   7      442.03      402.90     40.88 o
   1   8   7       10.93        4.03      6.54 o
   2   8   7      135.69      121.30     11.51 o
   3   8   7      157.65      148.99     18.83 o
   4   8   7       13.12       21.62      9.95 o
   5   8   7       71.41       61.85     24.09 o
  -4   9   7       29.38       23.69     18.27 o
  -3   9   7      198.83      212.76     35.55 o
  -2   9   7       30.70       41.35     21.49 o
  -1   9   7        0.31      -17.15     17.15 o
   0   9   7      341.62      308.93     28.24 o
   1   9   7      238.46      244.48     22.37 o
   2   9   7       87.35       76.59      9.10 o
   3   9   7      361.79      335.95     30.01 o
   4   9   7       16.36        1.68     11.43 o
   5   9   7        3.97        2.90     13.80 o
  -3  10   7       28.51       12.95     17.90 o
  -2  10   7      434.39      521.28     66.51 o
  -1  10   7      229.18      248.26     39.99 o
   0  10   7      118.01      111.42     15.06 o
   1  10   7      240.72      220.15     16.10 o
   2  10   7       11.13       23.18      7.96 o
   3  10   7        8.56        7.38      7.08 o
   4  10   7       78.45      128.65     30.08 o
  -3  11   7       32.93       52.89     33.03 o
  -2  11   7       47.30       28.83     21.67 o
  -1  11   7       21.81        4.07     15.77 o
   0  11   7       51.32       62.33     22.47 o
   1  11   7      133.84      119.37     13.44 o
   2  11   7      485.13      446.92     23.08 o
   3  11   7       96.61       91.58     24.44 o
   4  11   7       13.37       11.38     15.02 o
  -2  12   7       30.14       45.95     27.76 o
  -1  12   7      164.79      149.21     35.85 o
   0  12   7      376.80      391.48     50.68 o
   1  12   7        2.65       12.56      9.57 o
   2  12   7       50.37       48.00     13.78 o
   3  12   7       12.56        8.51     14.33 o
   0  13   7        0.60       11.04     19.31 o
   1  13   7      143.32      198.16     41.08 o
   2  13   7       30.23       23.71     11.75 o
  -1 -11   8        0.29       21.83     16.89 o
   0 -11   8       29.38       46.99     19.01 o
   1 -11   8       36.62       36.22     17.58 o
  -2 -10   8       63.65      101.79     28.08 o
  -1 -10   8      143.70      167.66     31.88 o
   0 -10   8        0.14       18.08     14.71 o
   1 -10   8       24.06       12.05     12.98 o
   2 -10   8       23.69       28.37     14.41 o
  -3  -9   8       17.39       16.49     16.89 o
  -2  -9   8        2.06       -0.64     10.21 o
  -1  -9   8      129.90      134.45     26.99 o
   0  -9   8      185.24      171.54     28.11 o
   1  -9   8        0.76        9.28     11.54 o
   2  -9   8       14.61       14.83      9.68 o
   3  -9   8        1.98        3.34      8.42 o
  -4  -8   8        3.03       10.26     14.76 o
  -3  -8   8      161.11      193.75     35.26 o
  -2  -8   8      358.26      387.02     38.61 o
  -1  -8   8        4.13        4.44      9.76 o
   0  -8   8       20.12       26.62     14.23 o
   1  -8   8        6.44       -0.57      3.92 o
   2  -8   8       18.56       18.13      7.84 o
   3  -8   8       31.73       33.44     10.29 o
   4  -8   8        7.94        0.29      9.76 o
  -4  -7   8      114.78      112.38     23.83 o
  -3  -7   8       16.51       12.15     13.30 o
  -2  -7   8        1.12        4.23      9.55 o
  -1  -7   8       85.64       79.54     17.63 o
   0  -7   8        2.80        8.70      6.90 o
   1  -7   8      189.55      190.61     22.95 o
   2  -7   8      152.94      136.89     16.14 o
   3  -7   8       18.95       11.65     10.85 o
   4  -7   8        0.26      -14.44     14.44 o
  -4  -6   8       63.66       97.27     21.49 o
  -3  -6   8      166.53      204.12     27.89 o
  -2  -6   8        0.51       14.01     10.74 o
  -1  -6   8      826.28      884.15     50.31 o
   0  -6   8      344.80      239.13     71.70 o
   1  -6   8       12.66       13.90      6.38 o
   2  -6   8       42.42       50.13      9.81 o
   3  -6   8       31.16       28.64     13.48 o
   4  -6   8        1.31       15.80     14.65 o
  -5  -5   8       95.55      102.33     19.78 o
  -4  -5   8        0.43        1.28      8.32 o
  -3  -5   8      261.10      279.35     27.76 o
  -2  -5   8       64.15       66.21     15.40 o
  -1  -5   8       43.07       27.76      9.39 o
   0  -5   8      926.10      781.38    109.41 o
   1  -5   8      576.89      554.15     22.88 o
   2  -5   8       22.55       36.43      8.55 o
   3  -5   8       71.63       63.55     16.89 o
   4  -5   8       26.99       32.79     16.57 o
   5  -5   8        1.81      -14.52     16.51 o
  -5  -4   8        6.91       21.49     10.64 o
  -4  -4   8       24.70       42.68     13.11 o
  -3  -4   8      170.17      213.03     22.76 o
  -2  -4   8      961.46      922.35    126.36 o
  -1  -4   8     1081.48      902.00    149.95 o
   0  -4   8       76.40       65.30      7.54 o
   1  -4   8      121.29      109.13     12.60 o
   2  -4   8       24.59       28.97      8.21 o
   3  -4   8       39.43       66.69     16.86 o
   4  -4   8      155.04      194.49     31.22 o
   5  -4   8        9.73       10.77     14.57 o
  -5  -3   8       73.45       63.34     17.55 o
  -4  -3   8      583.03      712.63     41.70 o
  -3  -3   8      478.61      470.30     27.31 o
  -2  -3   8       10.66        8.53     10.22 o
  -1  -3   8       39.86       39.77      6.89 o
   0  -3   8      185.14      205.80     28.36 o
   1  -3   8      361.00      374.80     24.54 o
   2  -3   8     1061.75     1232.75     40.76 o
   3  -3   8       35.55       69.40     17.05 o
   4  -3   8        4.51        7.42     11.38 o
   5  -3   8        3.90       16.49     15.48 o
  -5  -2   8      119.66      107.22     22.42 o
  -4  -2   8      104.79      101.23     12.95 o
  -3  -2   8      390.57      420.50     25.93 o
  -2  -2   8      109.55      110.32      8.35 o
  -1  -2   8      644.26      614.15     25.38 o
   0  -2   8     1935.11     1890.78     42.29 o
   1  -2   8      185.41      185.65     11.59 o
   3  -2   8      176.66      183.22     24.33 o
   4  -2   8        0.46       -3.19     10.24 o
   5  -2   8       20.45       26.57     16.70 o
  -5  -1   8       97.49       53.69     17.13 o
  -4  -1   8       24.14       25.33      5.99 o
  -3  -1   8      249.89      231.97     10.81 o
  -2  -1   8     1027.35      960.48     27.93 o
  -1  -1   8      328.19      312.70     15.57 o
   0  -1   8      755.34      754.36     45.29 o
   1  -1   8     1442.38     1564.32     39.05 o
   2  -1   8      205.58      205.69     20.34 o
   3  -1   8       86.22      113.89     19.31 o
   4  -1   8       51.41       64.54     18.93 o
   5  -1   8       19.62       32.20     18.56 o
   6  -1   8        5.78        8.24     15.72 o
  -5   0   8       15.82        5.24     10.32 o
  -4   0   8      119.26      101.47     15.32 o
  -3   0   8       91.81       88.50      7.84 o
  -2   0   8      670.09      671.08     18.11 o
  -1   0   8     1963.34     1764.77     67.04 o
   0   0   8      434.61      416.76     28.46 o
   1   0   8      252.46      227.97     16.78 o
   2   0   8      420.42      448.66     29.81 o
   3   0   8       27.75       32.44     13.06 o
   4   0   8      127.17      168.75     25.53 o
   5   0   8       65.31       82.33     23.93 o
   6   0   8        3.09       11.70     16.38 o
  -5   1   8       59.43       52.65     16.78 o
  -4   1   8      435.01      438.13     36.01 o
  -3   1   8     1534.04     1422.03    129.81 o
  -2   1   8      283.80      287.30      9.89 o
  -1   1   8       40.91       39.48      7.92 o
   0   1   8        4.67       10.67      2.95 o
   1   1   8        8.38        9.91      3.44 o
   2   1   8      433.81      470.46     28.91 o
   3   1   8      943.40     1067.26     52.47 o
   4   1   8       60.76       53.90     16.83 o
   5   1   8        0.10       -9.52     12.95 o
   6   1   8        0.36       -5.77     12.79 o
  -5   2   8      141.97      187.60     29.78 o
  -4   2   8       66.36       81.64     18.56 o
  -3   2   8        5.31        8.27      7.21 o
  -2   2   8      177.13      159.87     13.51 o
  -1   2   8        2.50        1.67      3.62 o
   0   2   8     2006.56     1878.63     35.94 o
   1   2   8     3031.45     2521.28    422.37 o
   2   2   8      127.75      105.28     13.83 o
   3   2   8        3.99        4.25      8.43 o
   4   2   8       65.11       56.53     15.77 o
   5   2   8        5.77       14.60     13.51 o
   6   2   8       13.76        1.89     10.96 o
  -5   3   8       36.24       22.68     15.96 o
  -4   3   8      148.13      138.46     25.95 o
  -3   3   8       69.00       57.23     14.52 o
  -2   3   8     1254.31     1351.51    100.21 o
  -1   3   8     1389.30     1477.61     56.89 o
   0   3   8       30.00       26.89     10.16 o
   1   3   8      208.92      161.81     33.74 o
   2   3   8      359.74      361.01     25.47 o
   3   3   8        6.51       -2.34      6.91 o
   4   3   8      328.78      394.60     34.44 o
   5   3   8       61.90       76.21     19.36 o
   6   3   8        0.66       10.05     12.31 o
  -5   4   8        0.79       11.33     15.45 o
  -4   4   8       37.70       59.22     19.97 o
  -3   4   8      208.56      237.49     28.48 o
  -2   4   8      130.46      154.31     18.27 o
  -1   4   8     1227.88     1200.27    150.28 o
   0   4   8     2515.75     2649.70    183.82 o
   1   4   8       11.01       12.21      8.83 o
   2   4   8      772.70      817.78     38.74 o
   3   4   8      150.12      160.06     17.42 o
   4   4   8       19.81       37.49     13.46 o
   5   4   8      204.13      220.18     28.85 o
   6   4   8        9.93       15.61     13.46 o
  -5   5   8       18.38       19.15     17.98 o
  -4   5   8       54.45       69.48     20.56 o
  -3   5   8      366.56      388.93     35.77 o
  -2   5   8      746.59      830.01     46.32 o
  -1   5   8      267.78      284.83     23.76 o
   0   5   8       37.42       38.30     13.30 o
   1   5   8        1.62        4.86      4.62 o
   2   5   8        8.40        7.96      4.04 o
   3   5   8      489.87      486.18     31.96 o
   4   5   8       76.04       91.64     15.98 o
   5   5   8       45.47       37.81     14.23 o
   6   5   8        0.02      -12.68     12.90 o
  -4   6   8      194.22      223.56     37.52 o
  -3   6   8       11.76       16.73     13.00 o
  -2   6   8        0.65        1.41      7.42 o
  -1   6   8      174.73      175.67     15.01 o
   0   6   8      165.35      153.79     13.66 o
   1   6   8     1891.74     1945.20     55.76 o
   2   6   8      741.00      621.37    107.54 o
   3   6   8        0.73        3.83      7.13 o
   4   6   8       32.04       31.17     11.78 o
   5   6   8        9.80       -5.27      8.40 o
  -4   7   8       10.27       12.74     14.76 o
  -3   7   8      119.46      117.16     22.76 o
  -2   7   8       10.43       13.83     11.22 o
  -1   7   8     1202.07     1318.31    151.88 o
   0   7   8      469.38      516.58     31.35 o
   1   7   8       26.88       23.35      6.90 o
   2   7   8      241.71      254.72     24.62 o
   3   7   8       56.17       46.83     12.98 o
   4   7   8       87.21       73.58     14.41 o
   5   7   8       77.62       40.82     15.10 o
  -4   8   8       40.40       33.64     19.94 o
  -3   8   8      129.05      142.13     28.59 o
  -2   8   8      121.51       95.52     20.58 o
  -1   8   8       10.59       -0.13      8.72 o
   0   8   8      463.95      459.24     50.42 o
   1   8   8      379.99      378.70     21.98 o
   2   8   8        5.27        9.20      8.96 o
   3   8   8      230.43      220.10     22.36 o
   4   8   8       10.41        7.47      8.62 o
  -3   9   8        3.34      -15.82     15.82 o
  -2   9   8      269.77      308.92     44.22 o
  -1   9   8      418.10      518.01     56.48 o
   0   9   8      395.11      432.36     29.72 o
   1   9   8      583.52      470.49     51.56 o
   2   9   8       27.24       17.79      5.65 o
   3   9   8       25.24       23.85     10.88 o
   4   9   8      199.58      171.91     16.81 o
  -3  10   8       76.46       83.34     32.57 o
  -2  10   8       42.77       63.74     29.25 o
  -1  10   8        5.54        3.40     13.40 o
   0  10   8      203.68      194.62     21.02 o
   1  10   8      115.47      110.25     12.09 o
   2  10   8      620.65      543.99     36.91 o
   3  10   8        5.68        4.02     11.06 o
   4  10   8       26.29       27.79     18.99 o
  -2  11   8       48.34       75.20     35.02 o
  -1  11   8      148.93      153.94     38.66 o
   1  11   8        1.86       -6.54      6.54 o
   2  11   8       28.58       20.69      8.01 o
   3  11   8      100.16       83.79     24.65 o
  -1  12   8        2.90      -11.78     19.70 o
   0  12   8        8.72      -11.20     16.38 o
   1  12   8      253.85      281.82     43.29 o
   2  12   8       13.32       12.59     11.58 o
   3  12   8       26.90       23.80     16.65 o
   1  13   8      192.29      176.99     37.15 o
  -2 -10   9        0.64        2.90     12.29 o
  -1 -10   9       68.98      104.48     27.71 o
   0 -10   9      105.70      116.68     26.43 o
   1 -10   9        4.90      -11.86     12.98 o
  -3  -9   9      104.82      133.38     30.13 o
  -2  -9   9      147.25      135.72     28.37 o
  -1  -9   9        7.71       12.23     13.88 o
   0  -9   9        4.65       15.61     13.14 o
   1  -9   9        3.49       16.81     13.08 o
   2  -9   9       11.41        4.23      7.10 o
  -3  -8   9       33.16       58.42     20.18 o
  -2  -8   9       25.20       47.39     18.11 o
  -1  -8   9       50.07       52.55     17.63 o
   0  -8   9        3.90        7.05     10.72 o
   1  -8   9       79.29       63.27     20.45 o
   2  -8   9      118.59       82.04     13.04 o
   3  -8   9        5.10        9.51      8.46 o
  -4  -7   9        6.05       19.36     15.29 o
  -3  -7   9       46.22       77.81     20.95 o
  -2  -7   9        7.26       17.55     11.99 o
  -1  -7   9      210.43      226.93     28.96 o
   0  -7   9      124.92       84.60     42.05 o
   1  -7   9        0.18       -0.07      5.25 o
   2  -7   9       70.29       67.61     13.36 o
   3  -7   9       24.37       26.34     10.20 o
   4  -7   9        1.22      -16.33     16.33 o
  -4  -6   9        1.09        3.59      9.20 o
  -3  -6   9      115.48      110.83     21.01 o
  -2  -6   9       96.80       93.04     18.80 o
  -1  -6   9      235.74      240.44     28.19 o
   0  -6   9      230.58      194.99     44.94 o
   1  -6   9      102.10      103.19     11.81 o
   2  -6   9        4.90       11.33      7.17 o
   3  -6   9       26.89       31.56     15.00 o
   4  -6   9       47.61       28.45     17.02 o
  -3  -5   9       49.75       49.99     14.73 o
  -2  -5   9      161.27      191.49     22.31 o
  -1  -5   9     1207.42      967.43    261.61 o
   0  -5   9        2.97        3.12      5.80 o
   1  -5   9       25.01       37.34      8.50 o
   2  -5   9       11.45       15.05      7.68 o
   3  -5   9        5.33       18.35     13.35 o
   4  -5   9      238.09      276.18     40.61 o
  -4  -4   9      198.18      204.22     22.71 o
  -3  -4   9      406.16      403.61     31.14 o
  -2  -4   9      281.37      218.50     39.13 o
  -1  -4   9       49.28       41.53      6.89 o
   0  -4   9       69.36       69.06     15.77 o
   1  -4   9       40.71       29.27     10.68 o
   2  -4   9      248.22      310.55     20.31 o
   3  -4   9       12.78       36.30     15.29 o
   4  -4   9       53.73       77.46     23.19 o
   5  -4   9        2.48       22.28     19.39 o
  -5  -3   9       65.73       73.13     20.21 o
  -3  -3   9      242.38      259.51     21.27 o
  -2  -3   9       11.86       12.88      5.36 o
  -1  -3   9      348.60      347.72     21.06 o
   0  -3   9     1327.55     1199.50    104.53 o
   1  -3   9      561.26      612.96     32.23 o
   2  -3   9        1.66        2.95      5.40 o
   3  -3   9        2.17       15.24     12.47 o
   4  -3   9        9.57       22.34     15.37 o
   5  -3   9        4.26       -0.66     11.78 o
  -5  -2   9       35.43       34.84     15.66 o
  -4  -2   9      255.89      241.04     15.14 o
  -3  -2   9       29.50       30.16      8.54 o
  -2  -2   9      387.15      395.95     26.57 o
  -1  -2   9       44.55       44.05      7.12 o
   0  -2   9       10.86       12.47      5.48 o
   1  -2   9     1618.45     1675.78     45.55 o
   2  -2   9      113.41      116.90     16.99 o
   3  -2   9       68.71       92.75     19.76 o
   4  -2   9       99.89      124.00     26.22 o
   5  -2   9       15.55       12.47     15.50 o
  -5  -1   9       30.07       47.39     17.79 o
  -4  -1   9        8.84        7.59      5.21 o
  -3  -1   9       21.68       23.36      5.58 o
  -2  -1   9      221.52      212.53     12.89 o
  -1  -1   9     1579.96     1556.46     38.56 o
   0  -1   9      109.02      116.04      9.74 o
   1  -1   9       38.21       37.66      6.97 o
   2  -1   9       57.06       74.06     15.58 o
   3  -1   9        0.31        2.18      8.54 o
   4  -1   9       37.19       59.01     19.41 o
   5  -1   9       36.94       28.91     19.04 o
  -5   0   9       14.24       15.96     12.21 o
  -4   0   9       78.55       65.55     14.92 o
  -3   0   9      669.94      655.08     43.12 o
  -2   0   9      299.94      306.60     11.65 o
  -1   0   9      137.81      131.41      7.53 o
   0   0   9        9.05        9.65      4.98 o
   1   0   9       35.58       24.14      5.56 o
   2   0   9      497.98      523.49     35.29 o
   3   0   9      369.32      478.33     38.80 o
   4   0   9       51.35       70.41     20.37 o
   5   0   9        0.28       14.89     15.42 o
  -4   1   9      174.28      192.18     25.02 o
  -3   1   9       30.27       16.59      8.88 o
  -2   1   9      125.68      135.34     10.22 o
  -1   1   9      286.17      277.64     10.49 o
   0   1   9      983.56     1021.37     76.53 o
   1   1   9     1092.32      828.04    119.09 o
   2   1   9       45.49       71.74     14.86 o
   3   1   9       29.35       46.46     15.08 o
   4   1   9       60.55       68.10     19.17 o
   5   1   9        4.34        7.58     13.59 o
  -5   2   9       59.76       83.79     23.37 o
  -4   2   9      136.42       93.68     21.03 o
  -3   2   9      592.48      592.25     40.13 o
  -2   2   9      867.95      760.91     43.55 o
  -1   2   9     1103.59     1159.08     32.32 o
   0   2   9        0.14        6.29      3.82 o
   1   2   9      214.96      221.32     20.85 o
   2   2   9     1272.99     1307.68     56.53 o
   3   2   9       77.57      102.40     17.82 o
   4   2   9       56.56       71.80     19.28 o
   5   2   9       32.85        8.03     12.63 o
   6   2   9       15.77       23.72     17.13 o
  -5   3   9       17.43        9.76     13.91 o
  -4   3   9      139.07      148.54     27.02 o
  -3   3   9        5.08        8.51      9.87 o
  -2   3   9       24.67       25.06      7.81 o
  -1   3   9      450.82      464.69     21.11 o
   0   3   9     2122.79     2103.26    165.64 o
   1   3   9       52.98       48.77      5.61 o
   2   3   9       75.20       77.49     14.94 o
   3   3   9       16.23       12.68     10.40 o
   4   3   9       23.06       32.73     14.47 o
   5   3   9       14.18       10.42     13.00 o
  -5   4   9       15.28       12.98     15.96 o
  -4   4   9       38.73       68.90     22.82 o
  -3   4   9      395.75      429.94     41.06 o
  -2   4   9     1321.29     1589.23     72.25 o
  -1   4   9        3.98       -4.13      4.96 o
   0   4   9     1890.24     1765.95    163.89 o
   1   4   9      399.68      414.29     25.85 o
   2   4   9        3.23       -0.05      6.01 o
   3   4   9      335.88      358.51     28.13 o
   4   4   9      135.09      137.48     21.70 o
   5   4   9       18.79       17.39     13.40 o
  -4   5   9      249.65      245.04     34.36 o
  -3   5   9       64.64       68.98     18.91 o
  -2   5   9       18.24       28.56     11.97 o
  -1   5   9     2184.49     2424.19     97.22 o
   0   5   9      286.15      265.27     19.08 o
   1   5   9     1443.63     1353.98     64.45 o
   2   5   9      381.65      391.09     30.45 o
   3   5   9        0.71        1.30      7.23 o
   4   5   9       17.10       26.75     11.27 o
   5   5   9       28.02       20.61     13.19 o
  -4   6   9       65.06       54.46     22.63 o
  -3   6   9      139.51      147.72     27.31 o
  -2   6   9       46.94       43.53     13.91 o
  -1   6   9      430.25      471.60     44.81 o
   0   6   9      441.99      478.64     24.61 o
   1   6   9       30.30       33.85      7.91 o
   2   6   9      335.41      279.31     68.21 o
   3   6   9      437.37      405.82     33.80 o
   4   6   9        0.28       -1.81      7.92 o
   5   6   9       54.65       47.55     15.02 o
  -4   7   9        1.52       -1.70     11.57 o
  -3   7   9      231.50      279.96     37.07 o
  -2   7   9       27.33       25.95     13.32 o
  -1   7   9       16.61       21.54     17.92 o
   0   7   9      747.57      882.00     40.80 o
   1   7   9      642.17      568.47     64.79 o
   2   7   9      336.35      287.28     54.82 o
   3   7   9       72.64       64.33     15.93 o
   4   7   9        1.61        6.54     10.96 o
   5   7   9        6.00        7.82     10.03 o
  -3   8   9      133.27      147.40     28.27 o
  -2   8   9      620.08      565.90     48.90 o
  -1   8   9      478.64      493.53     34.95 o
   0   8   9       58.12       66.26     20.25 o
   1   8   9       35.83       51.70     10.35 o
   2   8   9       31.52       42.63     14.47 o
   3   8   9       10.27       21.11     11.62 o
   4   8   9      128.51      104.08     19.01 o
  -3   9   9      138.69      132.13     31.48 o
  -2   9   9        5.58        1.86     12.74 o
  -1   9   9        9.24       -0.98     12.31 o
   0   9   9      161.52      146.63     19.28 o
   1   9   9       82.61       78.88     26.66 o
   2   9   9      729.61      625.89     71.64 o
   3   9   9       35.74       40.77     14.07 o
   4   9   9        0.06       13.38     10.66 o
  -2  10   9       69.12       76.29     27.20 o
  -1  10   9      111.57      114.77     29.70 o
   0  10   9      544.42      551.27     40.82 o
   1  10   9        1.91        1.15      9.89 o
   2  10   9        0.86        2.64      5.31 o
   3  10   9       60.10       61.52     12.46 o
   4  10   9       32.11       19.15     17.90 o
  -2  11   9      132.03      162.82     45.34 o
  -1  11   9       24.71       19.01     18.80 o
   0  11   9       27.93        2.47     13.88 o
   1  11   9      253.14      252.68     25.71 o
   2  11   9       53.33       58.08     10.47 o
   3  11   9       87.86       60.39     22.58 o
  -1  12   9      228.90      234.14     49.30 o
   0  12   9       18.35       20.26     17.42 o
   1  12   9       63.29       61.29     20.85 o
   2  12   9        6.13       -0.72      6.41 o
  -2  -9  10       14.06       10.08     14.57 o
  -1  -9  10       41.41       63.53     22.95 o
   0  -9  10        0.01      -13.69     14.81 o
   1  -9  10       35.48       32.57     16.99 o
   2  -9  10        6.96       17.95     14.49 o
  -3  -8  10       46.32       32.87     17.44 o
  -2  -8  10        1.13        2.85     10.80 o
  -1  -8  10       61.46       79.88     22.60 o
   0  -8  10       41.24       63.18     19.68 o
   1  -8  10       11.69       17.92     13.06 o
   2  -8  10        1.10        5.74      7.53 o
   3  -8  10       14.97       13.55      9.06 o
  -3  -7  10       19.90       39.57     16.81 o
  -2  -7  10        8.08        8.59     11.91 o
  -1  -7  10        0.70       -5.16     10.72 o
   0  -7  10      243.70      275.20     34.60 o
   1  -7  10      239.18      177.35     36.60 o
   2  -7  10        3.37        8.87      7.27 o
   3  -7  10        9.60       23.51     14.55 o
  -4  -6  10       11.47       10.69     12.18 o
  -3  -6  10        6.76        1.46      8.40 o
  -2  -6  10      357.79      396.35     38.90 o
  -1  -6  10      143.36      181.20     25.05 o
   0  -6  10        5.87       10.70      5.31 o
   1  -6  10        4.41       -8.86     11.14 o
   2  -6  10       22.19       20.16     12.98 o
   3  -6  10        5.67      -13.67     13.67 o
   4  -6  10        9.26      -21.41     21.41 o
  -4  -5  10      139.38      153.30     21.94 o
  -3  -5  10      179.58      203.64     24.30 o
  -2  -5  10       36.13       51.46     15.64 o
  -1  -5  10        2.38        8.54      8.44 o
   0  -5  10      225.07      245.28     29.60 o
   1  -5  10       56.67       69.51     10.11 o
   2  -5  10      203.90      234.90     19.92 o
   4  -5  10        6.01        9.79     14.44 o
  -4  -4  10       78.17       88.66     18.43 o
  -3  -4  10      267.31      295.75     27.68 o
  -2  -4  10      636.89      551.96     89.57 o
  -1  -4  10      228.54      245.47     24.94 o
   0  -4  10      415.72      392.19     51.11 o
   1  -4  10       16.01       17.98      7.11 o
   2  -4  10       58.82       63.27     11.68 o
   3  -4  10      117.57      144.85     25.77 o
   4  -4  10        0.70        1.14     10.82 o
  -4  -3  10       60.09       49.73     13.83 o
  -3  -3  10       11.55       10.16      8.32 o
  -2  -3  10       59.96       53.41     13.15 o
  -1  -3  10        7.92        6.81     10.66 o
   0  -3  10      179.70      157.65     12.02 o
   1  -3  10      670.78      721.34     88.99 o
   2  -3  10      138.80      150.91     22.68 o
   3  -3  10        1.68        9.81     11.27 o
   4  -3  10        0.63      -14.15     14.41 o
   5  -3  10        4.91       17.15     17.92 o
  -4  -2  10       23.12       27.03      7.03 o
  -3  -2  10       13.19        9.47      7.31 o
  -2  -2  10      223.89      241.30     29.52 o
  -1  -2  10     1238.70     1171.01    102.63 o
   0  -2  10      249.56      271.32     23.56 o
   1  -2  10       50.69       53.51     11.58 o
   2  -2  10       14.42       21.94     11.38 o
   3  -2  10       10.01       16.94     12.74 o
   4  -2  10       31.45       62.54     20.82 o
   5  -2  10       14.08       38.58     20.95 o
  -5  -1  10        0.41       16.38     12.90 o
  -4  -1  10      210.59      199.81     25.50 o
  -3  -1  10      718.13      710.79     26.49 o
  -2  -1  10      375.81      383.42     24.73 o
  -1  -1  10        7.67        7.88      3.05 o
   0  -1  10      204.18      183.94     21.47 o
   1  -1  10       23.97       27.46      8.99 o
   2  -1  10      183.52      226.35     24.52 o
   3  -1  10      210.86      268.34     30.47 o
   4  -1  10       30.96       26.83     16.06 o
   5  -1  10        6.35      -17.05     17.39 o
  -5   0  10       80.32       87.73     23.51 o
  -4   0  10      146.33      153.25     21.99 o
  -3   0  10      111.76      115.40     14.85 o
  -2   0  10      540.44      539.69     23.26 o
  -1   0  10      109.40      108.54     14.96 o
   0   0  10      586.60      604.33     24.90 o
   1   0  10      830.61      859.55     44.73 o
   2   0  10       52.05       58.32     15.40 o
   3   0  10       59.14       67.09     18.85 o
   4   0  10       36.54       73.29     21.62 o
   5   0  10        3.15       13.59     15.66 o
  -5   1  10       54.34       57.52     20.10 o
  -4   1  10      199.99      198.77     27.58 o
  -3   1  10        9.56        5.34      8.32 o
  -2   1  10      312.45      295.11     11.95 o
  -1   1  10      443.47      414.36     13.70 o
   0   1  10       25.14       28.60      6.95 o
   1   1  10      306.29      311.63     23.99 o
   2   1  10      753.75      755.13     42.63 o
   3   1  10       27.16       36.43     14.84 o
   4   1  10       48.92       61.11     19.68 o
   5   1  10        8.75       -3.67     12.18 o
  -5   2  10       22.06       18.72     15.16 o
  -4   2  10       19.92       -1.89      9.95 o
  -3   2  10       24.61       24.30     12.82 o
  -2   2  10       69.25       66.76      9.09 o
  -1   2  10     1015.79     1120.71     35.91 o
   0   2  10     1684.42     1576.98    118.08 o
   1   2  10       21.32       23.11     11.09 o
   2   2  10      155.41      168.30     22.52 o
   3   2  10        0.16        4.41      9.44 o
   4   2  10       11.22       25.50     16.03 o
   5   2  10       63.64       86.96     23.69 o
  -4   3  10       43.26       54.06     19.52 o
  -3   3  10      534.28      538.72     43.61 o
  -2   3  10      752.75      851.84     36.15 o
  -1   3  10       40.85       54.12      9.74 o
   0   3  10        5.28        7.28      4.16 o
   1   3  10      180.37      152.82     28.19 o
   2   3  10        1.14       14.28     10.74 o
   3   3  10      357.88      367.60     32.34 o
   4   3  10       83.52      109.16     23.37 o
   5   3  10        3.24       -6.14     12.58 o
  -4   4  10      128.02      180.08     32.28 o
  -3   4  10       48.47       44.70     16.73 o
  -2   4  10       52.57       46.03     10.93 o
  -1   4  10      150.05      156.21     15.36 o
   0   4  10      247.14      217.35     25.08 o
   1   4  10      964.29      924.44     28.48 o
   2   4  10      383.45      398.72     32.84 o
   3   4  10       12.72       29.14     13.03 o
   4   4  10       34.42       44.06     14.73 o
   5   4  10        1.68        6.28     11.67 o
  -4   5  10       67.71       60.95     22.55 o
  -3   5  10      208.14      218.74     29.09 o
  -2   5  10        9.19       -0.76     16.69 o
  -1   5  10      322.47      346.33     33.74 o
   0   5  10      400.74      371.61     53.05 o
   1   5  10       80.11       68.59      8.97 o
   2   5  10      184.07      199.31     24.94 o
   3   5  10      157.57      144.23     21.73 o
   4   5  10        9.00       10.72     10.88 o
   5   5  10       47.22       18.64     12.55 o
  -4   6  10        1.54       13.24     15.61 o
  -3   6  10      117.52      128.68     26.99 o
  -2   6  10       22.18       23.13     12.18 o
  -1   6  10       29.90       30.22      8.94 o
   0   6  10      541.55      577.93     30.63 o
   1   6  10      601.82      579.99     79.99 o
   2   6  10        0.58        5.69     10.05 o
   3   6  10       19.43       12.02     11.67 o
   5   6  10       14.80        9.71     13.03 o
  -3   7  10       94.53       92.59     23.27 o
  -2   7  10      372.94      365.93     36.72 o
  -1   7  10      375.33      402.75     30.34 o
   0   7  10       60.67       66.77     13.28 o
   1   7  10      109.24       86.91     13.08 o
   2   7  10       10.75       18.85     12.90 o
   3   7  10        0.94       -6.83     10.42 o
   4   7  10      103.58       80.44     17.98 o
   5   7  10       29.17        9.44     11.59 o
  -3   8  10      117.73      116.76     27.10 o
  -2   8  10        1.56       -0.29      8.64 o
  -1   8  10       11.50       24.79     12.64 o
   0   8  10      211.49      257.41     23.31 o
   1   8  10       79.83       80.69     12.98 o
   2   8  10      665.71      535.70    112.44 o
   3   8  10       79.64       87.67     19.25 o
   4   8  10        4.37       21.27     13.22 o
  -3   9  10       25.45       29.09     18.77 o
  -1   9  10      146.62      128.44     30.61 o
   0   9  10      381.10      402.24     30.29 o
   1   9  10        3.65        7.56      7.75 o
   2   9  10        3.20        7.79      6.46 o
   3   9  10       90.58       76.88     18.61 o
   4   9  10       13.52        9.76     13.06 o
  -2  10  10       72.60       58.66     25.26 o
  -1  10  10        2.47        3.99     15.00 o
   0  10  10       25.46       27.92     12.66 o
   1  10  10      385.83      350.56     26.08 o
   2  10  10       66.10       62.17      9.34 o
   3  10  10       56.70       39.36     11.01 o
  -1  11  10       89.66       56.91     24.41 o
   0  11  10       23.75       32.20     18.16 o
   1  11  10      150.26      134.64     22.83 o
   2  11  10        0.33        3.12      7.31 o
   1  12  10       26.82       19.83     27.58 o
   0  -9  11        3.47       10.03     15.05 o
  -2  -8  11        3.96        0.77     10.05 o
  -1  -8  11       19.95        4.23     11.41 o
   0  -8  11       99.96       90.49     25.47 o
   1  -8  11       46.31       73.79     22.44 o
   2  -8  11        0.03       -3.56     11.78 o
  -3  -7  11       10.57       16.81     13.38 o
  -2  -7  11      127.91      165.21     28.88 o
  -1  -7  11      112.77      121.82     26.30 o
   0  -7  11       52.79       59.86     19.76 o
   1  -7  11        1.49        3.59      6.14 o
   2  -7  11        0.80        7.07      8.19 o
   3  -7  11        5.86        1.06      8.91 o
  -3  -6  11       70.62       61.88     18.11 o
  -2  -6  11       29.26       19.68     14.15 o
  -1  -6  11        1.95        6.09     10.74 o
   0  -6  11      147.23      113.09     33.53 o
   1  -6  11        1.98       -5.55      5.76 o
   2  -6  11       43.07       69.53     20.74 o
   3  -6  11       18.26       14.09     13.00 o
  -3  -5  11       78.58       82.83     19.09 o
  -2  -5  11      173.74      181.94     24.73 o
  -1  -5  11      146.46      126.58     48.65 o
   0  -5  11      174.94      178.31     35.94 o
   1  -5  11       61.34       58.01     17.43 o
   2  -5  11       13.82       15.79      8.97 o
   3  -5  11       18.03       14.23     13.38 o
   4  -5  11        0.35      -15.45     15.45 o
  -3  -4  11        0.12       -2.69      8.22 o
  -2  -4  11       14.07       30.39     12.37 o
  -1  -4  11       30.51       29.93      7.41 o
   0  -4  11       81.78       65.86     10.12 o
   1  -4  11      288.98      289.04     34.76 o
   2  -4  11      214.47      208.26     20.35 o
   3  -4  11        6.10       13.30     12.95 o
   4  -4  11       16.59       27.84     18.77 o
  -4  -3  11       11.18       25.74     13.00 o
  -3  -3  11       18.27       30.85     10.64 o
  -2  -3  11      122.55      114.29     19.92 o
  -1  -3  11      457.89      458.33     42.05 o
   0  -3  11      188.72      202.58     27.52 o
   1  -3  11       27.66       26.53      8.66 o
   2  -3  11       35.32       32.47     13.24 o
   3  -3  11        2.49       10.50     12.07 o
   4  -3  11       16.11       39.81     18.83 o
  -4  -2  11      138.90      107.30     20.56 o
  -3  -2  11      209.37      231.47     15.87 o
  -2  -2  11      121.28      102.36     21.37 o
  -1  -2  11        9.51       17.16      6.76 o
   0  -2  11       62.47       59.57      9.35 o
   1  -2  11        1.19       -2.21      5.47 o
   2  -2  11       60.26       58.16     16.25 o
   3  -2  11      125.61      136.68     27.07 o
   4  -2  11       10.32       42.09     18.48 o
   5  -2  11        2.17        2.26     12.92 o
  -4  -1  11       66.83       57.94     16.38 o
  -3  -1  11       66.13       66.82      8.70 o
  -2  -1  11      233.21      238.15     12.22 o
  -1  -1  11       88.02       77.35      7.72 o
   0  -1  11      178.37      166.19     24.40 o
   1  -1  11      403.58      416.85     33.13 o
   2  -1  11       40.45       25.40     11.59 o
   3  -1  11       20.41       25.71     15.40 o
   4  -1  11       17.94       23.85     16.62 o
   5  -1  11        2.64        7.82     15.08 o
  -3   0  11      105.34       71.66     14.65 o
  -2   0  11       35.69       37.70      5.86 o
  -1   0  11      244.21      196.30     14.16 o
   0   0  11        6.15        2.79      3.23 o
   1   0  11      145.89      146.87     19.65 o
   2   0  11      283.07      276.39     27.42 o
   3   0  11       56.42       52.23     17.90 o
   4   0  11       66.38       83.66     23.80 o
   5   0  11        1.92        1.22     11.83 o
  -4   1  11        0.36      -14.12     14.12 o
  -3   1  11       34.35       39.46     13.88 o
  -2   1  11      127.42      102.58      8.63 o
  -1   1  11      474.23      460.34     15.69 o
   0   1  11     1053.33     1007.01     91.83 o
   1   1  11      119.95      110.91     20.71 o
   2   1  11       20.90       31.40     13.35 o
   3   1  11       24.96       16.17     13.32 o
   4   1  11       21.18        8.19     13.54 o
   5   1  11       14.01       18.22     17.71 o
  -4   2  11        0.63        2.18     10.29 o
  -3   2  11      381.92      397.87     38.50 o
  -2   2  11      332.02      380.94     35.85 o
  -1   2  11        6.34       11.70      9.09 o
   0   2  11       72.39       66.59      8.38 o
   1   2  11       17.42       24.15     12.55 o
   2   2  11       17.16       34.06     14.04 o
   3   2  11       56.37       86.05     18.14 o
   4   2  11       77.66       98.02     23.93 o
   5   2  11        4.94       21.01     17.82 o
  -4   3  11      251.98      273.66     38.40 o
  -3   3  11      107.31       89.96     20.05 o
  -2   3  11       89.67       98.29     13.32 o
  -1   3  11      647.24      678.40     31.07 o
   0   3  11      163.02      180.93     25.63 o
   1   3  11     1808.01     2094.79     93.74 o
   2   3  11      117.42      113.20     21.11 o
   3   3  11        3.58       -5.29     10.40 o
   4   3  11        1.56        3.56      9.81 o
   5   3  11        9.94       10.16     14.15 o
  -4   4  11      167.39      187.13     35.13 o
  -3   4  11      284.01      283.65     36.80 o
  -2   4  11       25.68       38.46     13.80 o
  -1   4  11      565.54      570.84     57.76 o
   0   4  11      141.47      131.52     28.24 o
   1   4  11      131.66      121.68     21.43 o
   2   4  11      262.93      308.12     33.45 o
   3   4  11      257.66      249.70     31.88 o
   4   4  11        5.00       -0.40      8.51 o
   5   4  11        0.85        1.83      9.76 o
  -4   5  11       16.04       13.91     14.86 o
  -3   5  11       28.93       32.71     16.09 o
  -2   5  11        5.90        6.68      7.88 o
  -1   5  11        6.40        8.10      6.85 o
   0   5  11      187.29      163.25     14.23 o
   1   5  11      598.79      473.55     80.53 o
   2   5  11       44.26       53.42     17.50 o
   3   5  11       63.27       63.24     17.90 o
   4   5  11       15.54       30.39     15.40 o
   5   5  11        0.64       -8.96     12.05 o
  -3   6  11        0.70        3.06     11.04 o
  -2   6  11      832.77      906.54     58.93 o
  -1   6  11      567.13      546.73     48.60 o
   0   6  11       56.48       56.10     10.86 o
   1   6  11        0.26        3.67     10.48 o
   2   6  11      147.97      161.17     26.19 o
   3   6  11      121.53      120.81     23.43 o
   4   6  11       52.90       41.99     16.49 o
  -3   7  11       40.97       46.91     18.37 o
  -2   7  11       45.88       51.11     16.86 o
  -1   7  11       86.40       95.17     20.89 o
   0   7  11      419.82      410.26     28.73 o
   1   7  11       42.08       33.06      9.08 o
   2   7  11      295.00      328.83     35.47 o
   3   7  11       52.53       68.53     19.70 o
   4   7  11        0.15        6.12     11.14 o
  -3   8  11       29.60       14.60     15.48 o
  -2   8  11      240.12      231.03     32.60 o
  -1   8  11       49.82       56.98     14.72 o
   0   8  11      473.63      485.12     45.91 o
   1   8  11        0.79        9.41      7.82 o
   2   8  11        0.33       -9.97     11.99 o
   3   8  11      190.05      234.91     30.63 o
   4   8  11       17.04        7.10     12.29 o
  -2   9  11       54.19       47.20     19.23 o
  -1   9  11       22.89       57.60     23.53 o
   0   9  11        0.49       11.16     10.03 o
   1   9  11      538.01      477.25     76.80 o
   2   9  11       31.32       29.76     15.24 o
   3   9  11       29.62       35.39     15.96 o
  -1  10  11      678.04      694.79     71.96 o
   0  10  11        9.13        0.47      7.69 o
   1  10  11       34.48        6.61      8.48 o
   2  10  11        4.26       11.43     13.67 o
   3  10  11       24.29       25.90     16.30 o
   0  11  11       52.87       66.29     23.67 o
   1  11  11       47.27       50.72     18.35 o
   2  11  11       97.79       73.46     16.51 o
   0  -8  12        0.28       22.79     16.89 o
  -2  -7  12        2.21       -2.34     10.77 o
  -1  -7  12       45.95       60.71     21.03 o
   0  -7  12        2.99       10.96     13.43 o
   1  -7  12        0.96      -12.79     14.57 o
   2  -7  12       12.52       12.75      8.89 o
  -2  -6  12      112.69      115.04     23.00 o
  -1  -6  12       18.39        2.66     10.66 o
   0  -6  12      202.76      194.12     28.56 o
   1  -6  12        0.72       15.84      8.05 o
   2  -6  12        9.65        6.84      8.56 o
   3  -6  12       23.47        5.40     13.91 o
  -3  -5  12        4.73        3.19      9.28 o
  -2  -5  12        1.15       -8.19     13.03 o
  -1  -5  12      123.14      149.37     25.93 o
   0  -5  12       90.33       78.68     35.38 o
   1  -5  12      185.23      183.38     28.44 o
   2  -5  12       29.18       29.08     10.85 o
   3  -5  12        5.80       -2.82     11.27 o
  -3  -4  12        2.05       -0.59      7.39 o
  -2  -4  12       64.79       59.19     16.73 o
  -1  -4  12      175.92      142.53     19.84 o
   0  -4  12       55.41       46.14     12.35 o
   1  -4  12        2.44       -0.45     10.86 o
   2  -4  12        2.08       -1.49      8.38 o
   3  -4  12        9.21       13.83     14.44 o
  -3  -3  12      300.26      257.59     30.63 o
  -2  -3  12      134.33      109.88     21.35 o
  -1  -3  12       35.49       26.44      7.53 o
   0  -3  12      148.53      128.98     14.17 o
   1  -3  12       50.19       52.49     14.41 o
   2  -3  12       95.02       83.90     18.48 o
   4  -3  12       11.02        4.31     13.03 o
  -4  -2  12       22.54       21.59     12.98 o
  -3  -2  12      126.53      122.37     12.89 o
  -2  -2  12      330.43      310.54     18.79 o
  -1  -2  12      212.15      179.53     11.17 o
   0  -2  12       65.27       85.26     13.93 o
   1  -2  12       61.09       64.19     11.40 o
   2  -2  12       34.07       36.88     13.83 o
   3  -2  12       23.59       28.03     15.72 o
   4  -2  12       21.01       26.91     19.20 o
  -4  -1  12      122.69       98.58     20.18 o
  -3  -1  12      127.88       95.86     10.74 o
  -2  -1  12       41.99       34.70      6.61 o
  -1  -1  12       25.02       20.63      5.87 o
   0  -1  12        0.00        2.62      5.65 o
   1  -1  12      125.22      145.99     21.19 o
   2  -1  12      306.12      334.79     33.13 o
   3  -1  12       23.00       27.07     15.90 o
   4  -1  12        0.59        3.27     12.71 o
  -4   0  12        1.26       -8.32     11.86 o
  -3   0  12        3.46       14.25     10.40 o
  -2   0  12        1.57       -0.82      3.67 o
  -1   0  12      244.45      255.34     12.92 o
   0   0  12      823.49      654.80    110.74 o
   1   0  12       30.92       41.99     14.97 o
   2   0  12        5.27       -4.92      9.84 o
   3   0  12        7.06       19.49     15.40 o
   4   0  12        2.13       11.67     14.81 o
  -4   1  12        0.79      -10.03     12.07 o
  -3   1  12      213.57      239.78     29.17 o
  -2   1  12      731.32      647.67     38.68 o
  -1   1  12       28.21       35.09      8.51 o
   0   1  12       39.14       33.27      9.80 o
   1   1  12      333.56      417.92     37.23 o
   2   1  12        0.14        8.96     11.62 o
   3   1  12      131.47      146.68     26.30 o
   4   1  12       10.11       29.76     18.00 o
  -4   2  12       51.43       54.81     19.31 o
  -3   2  12       48.99       61.08     16.94 o
  -2   2  12      228.68      247.14     21.48 o
  -1   2  12      453.03      447.47     50.74 o
   0   2  12        1.15        3.63      4.03 o
   1   2  12      274.90      340.22     35.34 o
   2   2  12      100.64       88.66     20.13 o
   3   2  12       12.64       33.45     15.26 o
   4   2  12       49.93       37.92     18.14 o
  -4   3  12       60.36       63.82     21.96 o
  -3   3  12      191.65      227.01     31.46 o
  -2   3  12       10.44        8.97      7.34 o
  -1   3  12      155.12      139.05     13.83 o
   0   3  12       30.65       25.97      6.75 o
   1   3  12        2.94        4.36     10.42 o
   2   3  12      399.77      434.91     43.74 o
   3   3  12       76.88       85.81     22.31 o
   4   3  12        0.06       -5.27     11.25 o
  -3   4  12       12.03       28.80     14.89 o
  -2   4  12        0.42       -8.29      8.29 o
  -1   4  12       40.94       52.03      9.80 o
   0   4  12      661.19      538.21    134.04 o
   1   4  12      241.36      269.03     32.02 o
   2   4  12       15.84       23.19     14.65 o
   3   4  12        0.35        6.06     11.35 o
   4   4  12        0.04        0.13      9.09 o
  -3   5  12       35.91       34.84     16.27 o
  -2   5  12      401.29      402.74     39.32 o
  -1   5  12      276.65      270.16     49.85 o
   0   5  12       12.42       12.84      5.97 o
   1   5  12        0.22        5.45     12.10 o
   2   5  12       35.96       41.67     14.65 o
   3   5  12       10.48       29.25     16.89 o
   4   5  12       33.59       22.20     15.26 o
  -3   6  12       49.32       25.66     17.07 o
  -2   6  12       18.92       25.77     12.31 o
  -1   6  12       97.39      115.11     32.54 o
   0   6  12      194.94      189.88     40.47 o
   1   6  12       34.40       47.73     18.43 o
   2   6  12      285.06      300.06     36.30 o
   3   6  12       86.18       90.31     23.99 o
  -2   7  12       89.96       89.69     20.74 o
  -1   7  12       29.96       46.67     22.96 o
   0   7  12      180.44      205.60     61.45 o
   1   7  12        0.30       -8.78     12.84 o
   2   7  12        0.27        2.13     10.85 o
   3   7  12       98.99      106.82     24.89 o
   4   7  12       34.80       12.37     17.02 o
  -2   8  12       39.82       24.84     16.19 o
  -1   8  12        2.02        7.27      9.40 o
   0   8  12       94.16      106.87     27.27 o
   1   8  12      322.03      410.63     46.64 o
   2   8  12       99.81      129.66     27.44 o
   3   8  12       16.68        4.52     11.97 o
  -1   9  12      180.01      202.36     37.27 o
   0   9  12       21.39       16.78     10.70 o
   1   9  12       22.87       44.57     22.07 o
   2   9  12        2.31       -2.21     12.42 o
   3   9  12        7.02       30.29     17.58 o
   0  10  12       25.53       17.65     16.34 o
   1  10  12       23.33       22.87     19.36 o
   2  10  12       61.11       73.10     23.40 o
  -1  -6  13        4.78        6.20     11.49 o
   0  -6  13       16.57       22.02     15.37 o
   1  -6  13       80.27       98.02     26.06 o
  -2  -5  13       12.08       19.09     13.69 o
   0  -5  13       41.31       58.69     20.69 o
   1  -5  13        2.92        2.74      6.15 o
   2  -5  13        5.95       19.65     12.34 o
  -2  -4  13       17.15       11.49     11.04 o
  -1  -4  13       24.59       17.09      8.15 o
   0  -4  13       66.97       75.09     24.97 o
   1  -4  13       27.63       23.87      9.25 o
   2  -4  13       30.32       30.13     13.27 o
   3  -4  13        6.90        4.57     11.83 o
  -3  -3  13       75.95       75.70     11.87 o
  -2  -3  13      140.64      134.81     11.94 o
  -1  -3  13       55.76       42.56     10.62 o
   0  -3  13       22.32       23.72      8.75 o
   1  -3  13       32.24       37.52     10.80 o
   2  -3  13       20.21       23.29     13.46 o
   3  -3  13       14.21       15.05     13.67 o
  -3  -2  13       38.30       21.46     11.54 o
  -2  -2  13        0.06        5.86      7.22 o
  -1  -2  13        4.13        4.60      4.36 o
   0  -2  13        1.24       -7.07      7.07 o
   1  -2  13       58.72       55.66     15.48 o
   2  -2  13      113.76      120.25     23.69 o
   3  -2  13       16.33       13.11     13.51 o
  -3  -1  13        5.09        5.58      8.48 o
  -2  -1  13        0.10       -3.81      4.43 o
  -1  -1  13       76.54       71.88      7.50 o
   0  -1  13      347.51      399.77     26.89 o
   1  -1  13       59.52       50.36     16.97 o
   2  -1  13        3.26       16.17     13.27 o
   3  -1  13        3.44       14.68     13.14 o
   4  -1  13        2.20       -9.07     13.88 o
  -3   0  13       38.68       43.96     15.24 o
  -2   0  13      241.51      199.62     12.68 o
  -1   0  13        0.79        4.34      4.42 o
   0   0  13       16.41       21.30     12.71 o
   1   0  13       53.41       58.63     18.53 o
   2   0  13       12.26       24.73     13.91 o
   3   0  13       27.13       25.66     15.42 o
   4   0  13        4.17       21.33     16.89 o
  -3   1  13       22.63       20.90     13.24 o
  -2   1  13      192.00      161.43     18.46 o
  -1   1  13      178.19      160.02     26.02 o
   1   1  13      133.22      147.98     26.83 o
   2   1  13      170.82      196.51     28.93 o
   3   1  13        0.72        1.36     10.56 o
   4   1  13        1.79       11.54     13.77 o
  -3   2  13      301.44      290.83     34.57 o
  -2   2  13       44.92       58.05     15.34 o
  -1   2  13       28.50       26.13      7.76 o
   0   2  13        5.24      -11.78     12.37 o
   1   2  13       47.76       77.83     21.35 o
   2   2  13      393.30      430.68     43.80 o
   3   2  13      112.31      112.43     26.80 o
   4   2  13        4.63        1.81     10.61 o
  -3   3  13       10.55       12.26     12.37 o
  -2   3  13       16.74       28.83     11.43 o
  -1   3  13        1.70        0.91      5.40 o
   0   3  13      382.98      314.96     92.79 o
   1   3  13       13.43       19.70     14.81 o
   2   3  13       34.56       62.01     21.99 o
   3   3  13        2.51       35.50     17.87 o
   4   3  13        8.04       -2.85     12.29 o
  -3   4  13        1.40       -0.08      8.56 o
  -2   4  13      218.66      219.59     30.53 o
  -1   4  13      279.07      258.16     50.39 o
   0   4  13       15.46       10.48      5.25 o
   1   4  13       16.61       20.61     15.13 o
   2   4  13       60.62       70.20     21.09 o
   3   4  13        4.38       -4.55     12.31 o
   4   4  13       78.40       71.24     23.16 o
  -3   5  13       57.57       53.66     19.23 o
  -2   5  13        0.30       -2.96      7.67 o
  -1   5  13      342.62      356.19    102.26 o
   0   5  13      364.33      313.78    101.19 o
   1   5  13        2.51      -11.67     14.23 o
   2   5  13      125.19      110.25     26.62 o
   3   5  13        2.93      -16.97     16.97 o
   4   5  13       25.64       18.00     15.85 o
  -2   6  13       52.16       39.17     14.71 o
  -1   6  13        2.61      -19.92     19.92 o
   0   6  13      114.96      121.21     28.03 o
   1   6  13        1.28       -9.52     14.44 o
   2   6  13        1.05       -6.46     12.84 o
   3   6  13       51.74       47.97     22.04 o
  -2   7  13       30.36       34.22     15.61 o
  -1   7  13       45.15       57.41     23.24 o
   0   7  13        0.66        3.46      7.58 o
   1   7  13      351.40      373.61     41.56 o
   2   7  13       45.71       68.26     23.24 o
   3   7  13       18.07       24.97     17.74 o
  -1   8  13      368.74      364.56     43.90 o
   0   8  13       67.98       89.19     30.34 o
   1   8  13       39.86       33.67     20.13 o
   2   8  13       46.15       39.36     19.25 o
   3   8  13       11.55       -5.19     12.74 o
   0   9  13      319.10      429.56     58.10 o
   1   9  13       31.29        1.54     13.67 o
   2   9  13       46.61       47.92     20.13 o
   0  -5  14       23.44        7.10     12.39 o
   1  -5  14        6.60        1.77      7.12 o
  -1  -4  14       73.94       63.63     22.20 o
   0  -4  14        2.01        8.80      9.15 o
   1  -4  14        3.66       -8.18      8.18 o
   2  -4  14        0.04        0.00      7.84 o
  -2  -3  14        8.79        0.62      5.00 o
  -1  -3  14        0.37       -3.35      6.07 o
   0  -3  14        5.56        6.17      7.76 o
   1  -3  14       21.03       25.07     10.61 o
   2  -3  14       28.56       55.87     19.01 o
  -2  -2  14       20.51       13.55      6.70 o
  -1  -2  14       70.64       69.38     11.86 o
   0  -2  14      128.47      147.39     19.55 o
   1  -2  14       32.16       10.72     12.90 o
   2  -2  14        0.34        1.49      9.73 o
   3  -2  14        7.08       10.58     13.27 o
  -2  -1  14      114.50       87.85      9.77 o
  -1  -1  14       62.18       48.07      9.83 o
   0  -1  14        7.74        0.93      8.62 o
   1  -1  14      147.03      159.52     28.19 o
   2  -1  14        8.74        6.46     11.12 o
   3  -1  14       15.53       19.41     14.92 o
  -2   0  14       79.46       75.59      9.42 o
  -1   0  14      540.01      435.07     69.48 o
   0   0  14        9.18       16.75     13.46 o
   1   0  14       46.93       51.83     18.93 o
   2   0  14        0.88       -8.80     12.76 o
   3   0  14        9.04        1.86     11.04 o
  -2   1  14       19.48       12.15      8.00 o
  -1   1  14        0.36        5.42     11.33 o
   0   1  14       12.81       18.06     14.44 o
   1   1  14        3.31       10.13     13.06 o
   2   1  14       49.89       60.60     20.95 o
   3   1  14       79.46      105.78     25.66 o
  -2   2  14       12.77       16.39      9.11 o
  -1   2  14        0.50        8.88      6.85 o
   0   2  14      242.23      278.79     36.88 o
   1   2  14      206.56      227.33     34.22 o
   2   2  14       17.07       31.30     19.17 o
   3   2  14       33.61       22.92     17.13 o
  -2   3  14      177.48      159.02     19.16 o
  -1   3  14      160.83      154.80     52.47 o
   1   3  14      171.57      202.74     33.61 o
   2   3  14        7.69       26.57     18.16 o
   3   3  14        0.07       19.52     16.99 o
  -2   4  14       14.79       21.23     18.53 o
  -1   4  14      101.35      111.35     40.75 o
   0   4  14      190.63      195.40     33.59 o
   1   4  14        3.13        1.09     11.30 o
   2   4  14       73.78       97.57     27.55 o
   3   4  14       13.40        7.39     15.16 o
  -2   5  14      157.78      163.37     22.96 o
  -1   5  14       10.00       17.28      8.26 o
   0   5  14       35.31       54.33     23.93 o
   1   5  14        5.81       13.77     15.90 o
   2   5  14        2.99      -16.33     16.33 o
   3   5  14       59.94       83.37     26.91 o
  -1   6  14        3.11        1.88      6.00 o
   0   6  14       28.16       54.27     25.34 o
   1   6  14      282.33      342.98     43.80 o
   2   6  14       47.94       66.21     23.91 o
   3   6  14        0.34       10.16     15.08 o
  -1   7  14      228.04      308.30     52.20 o
   0   7  14       17.22        4.68     14.76 o
   1   7  14        0.55      -14.63     15.26 o
   2   7  14       21.02       24.36     18.59 o
   0   8  14       81.04      104.74     33.77 o
   1   8  14       45.83       50.63     24.23 o
   0  -3  15       55.33       58.48     23.45 o
   1  -3  15       13.42        4.12     10.69 o
  -1  -2  15       15.59        0.94      6.10 o
   0  -2  15       12.73        2.19      7.58 o
   1  -2  15       46.43       52.15     19.60 o
   2  -2  15        5.82       11.94     13.59 o
  -1  -1  15      136.69      141.79     17.78 o
   0  -1  15        9.29        3.08     10.64 o
   1  -1  15        9.31       17.95     15.40 o
   2  -1  15        9.74       -7.21     12.60 o
  -1   0  15        0.47        3.38     11.12 o
   0   0  15        1.36       -6.46     12.95 o
   1   0  15        0.45       -9.31     13.67 o
   2   0  15       33.57       50.18     21.89 o
  -1   1  15        1.51      -14.60     15.10 o
   0   1  15       69.46       92.25     24.60 o
   1   1  15       80.53       72.22     21.99 o
   2   1  15        5.39       -3.08     13.19 o
  -1   2  15       49.97       67.89     24.15 o
   0   2  15        1.91       -8.38     13.27 o
   1   2  15       44.35       43.69     20.87 o
   2   2  15        1.43        5.08     14.17 o
  -1   3  15      114.66      166.81     35.87 o
   0   3  15      189.94      209.30     33.93 o
   1   3  15        9.52       20.66     16.35 o
   2   3  15       39.53       33.51     21.22 o
  -1   4  15        6.50       -6.25     15.58 o
   0   4  15        4.02       -2.37     11.91 o
   1   4  15        7.79       26.09     19.68 o
   2   4  15        0.64      -10.93     15.77 o
  -1   5  15        0.80       -9.76     18.16 o
   0   5  15        0.25      -20.87     20.87 o
   1   5  15       93.44      124.50     32.15 o
   2   5  15       32.81       62.81     26.27 o
   0   6  15       37.03       32.87     22.39 o
 
